# Supplementary material for: Selection and Evaluation of Reference Genes for Expression Studies with Quantitative PCR in the Model Fungus Neurospora crassa under Different Environmental Conditions in Continuous Culture
Source: PLoS One. 2014 Dec 4;9(12):e112706. doi: 10.1371/journal.pone.0112706 (PMC4256298; doi:10.1371/journal.pone.0112706)
Supplement: Table S3 — MIQE checklist. (XLS) [file pone.0112706.s012.xls]

## Sheet: Sheet1
ITEM TO CHECK	IMPORTANCE	CHECKLIST
EXPERIMENTAL DESIGN
Definition of experimental and control groups	E	N. crassa was grown in continuous culture bioreactors under three different environment conditions: continuous darkness, light/dark cycling every 11 hours for ca. 66 hours, and temperature fluctuations of 25C and 37C every 11 hours for ca. 66 hours. All cultures were started in the manner described in Methods and Materials.
Number within each group	E	n=2 for each type of environmental condition
Assay carried out by core lab or investigator's lab?	D	All work performed by investigator's lab
Acknowledgement of authors' contributions	D
SAMPLE
Description	E	8-10 time points were collected over the ca. 66 hour operational period of each bioreactor.
Volume/mass of sample processed	D	1 ml
Microdissection or macrodissection	E	N/A
Processing procedure	E	Samples were removed under darkroom light conditions and 1 mL aliquots of bioreactor cultures were flash frozen in centrifuge tubes and stored at -80°C.
If frozen - how and how quickly?	E	Samples flash-frozen in liquid N2 and stored immediately at -80C.
If fixed - with what, how quickly?	E	N/A
Sample storage conditions and duration (especially for FFPE samples)	E	-80C
NUCLEIC ACID EXTRACTION
Procedure and/or instrumentation	E	Samples were extracted by hand using the Rneasy Plant Mini Kit (Qiagen) following the manufacturer's protocol. Samples were lysed by grinding with morter and pestle under liquid N2. Following lysis, which included addition of Buffer RLC, 450ul was loaded onto the Qiashredder column. Total RNA was eluted in 40ul RNase -free water, placed on ice, and used immediately for reverse transcription.
Name of kit and details of any modifications	E	Rneasy Plant Mini Kit (Qiagen), with the Dnase treatment extended to 1 hour.
Source of additional reagents used	D	Rnase-free Dnase kit (Qiagen)
Details of DNase or RNAse treatment	E	Dnase treatment followed manufacturer's protocol but was extended from 15 min to 1 h incubation.
Contamination assessment (DNA or RNA)	E	reverse transcription controls were performed with every sample in which the RT was omitted from the reaction and the sample was then subject to qPCR.
Nucleic acid quantification	E	Total RNA was measured using the Nanodrop-2000
Instrument and method	E	Nanodrop2000, using the RNA method
Purity (A260/A280)	D
Yield	D
RNA integrity method/instrument	E
RIN/RQI or Cq of 3' and 5' transcripts	E	N/A
Electrophoresis traces	D
Inhibition testing (Cq dilutions, spike or other)	E	Representative cDNA samples from each bioreactor were diluted 1:10 and 1:100 and run on the same qPCR plate as the undiluted sample using the actin primers.
REVERSE TRANSCRIPTION
Complete reaction conditions	E	Total RNA was converted to cDNA using the High-Capacity RNA-to-cDNA kit (Applied Biosystems, Foster City, CA).The following protocol was used for all reverse transcriptase reactions: total RNA was first diluted 1:5 in nuclease-free water, and 500 ng added to the reaction. Each reaction contained: 2 μL 20x enzyme mix, 2x RT buffer, a volume equivalent to 500 ng total RNA, and brought to a final vo…
Amount of RNA and reaction volume	E	500ng total RNA in final reaction volume of 40ul.
Priming oligonucleotide (if using GSP) and concentration	E	N/A. Mixture of random octomers and oligo dT-16s per RT buffer mix.
Reverse transcriptase and concentration	E	MultiScribe MuLV at 1X (from 20X stock)
Temperature and time	E	37C, 60 min followed by 95C, 5min per manufacturer's specifications
Manufacturer of reagents and catalogue numbers	D	High Capacity RNA-to-Cdna kit (Applied Biosystems, catalog #4387406)
Cqs with and without RT	D*	included in raw Ct data; on average, for actin assay, +RT produced Cts ranging from 18-20, -RT produced Cts ranging from 29-33.
Storage conditions of cDNA	D	-20C
qPCR TARGET INFORMATION
If multiplex, efficiency and LOD of each assay.	E	N/A
Sequence accession number	E	Table 1 in text
Location of amplicon	D
Amplicon length	E	Table 1 in text
In silico specificity screen (BLAST, etc)	E	Described in text
Pseudogenes, retropseudogenes or other homologs?	D
Sequence alignment	D
Secondary structure analysis of amplicon	D	mfold (Zuker M 2003: Mfold web server for nucleic acid folding and hybridization prediction. Nucleic Acids Res 31: 3406-3415.)
Location of each primer by exon or intron (if applicable)	E
What splice variants are targeted?	E
qPCR OLIGONUCLEOTIDES
Primer sequences	E	Table 1 in text
RTPrimerDB Identification Number	D
Probe sequences	D**
Location and identity of any modifications	E	N/A
Manufacturer of oligonucleotides	D
Purification method	D
qPCR PROTOCOL
Complete reaction conditions	E	The Fast SYBR Green Master Mix (Applied Biosystems, Foster City, CA) was used for all qPCR assays. Each reaction contained: 10 μL 2x Fast SYBR Green master mix, 150-300 nM each forward and reverse primer, 5 ng (2 μL) template cDNA, and brought to a final volume of 20 μL with nuclease-free water. Reactions were conducted in 96-well plates on a ViiA™ 7 with the Fast 96-well block system (Applied Bi…
Reaction volume and amount of cDNA/DNA	E	All reactions performed in a total volume of 20ul. Template amount of cDNA was 5 ng. When performing absolute quantification of gene copy number, the genomic DNA was diluted 1:5, and 2 ul used in reaction.
Primer, (probe), Mg++ and dNTP concentrations	E	Primer concentration optimized for each assay; concentrations listed in Table 1. Mg++ and dNTP concentrations were as contained in Fast SYBR Green Master Mix following manufacturer's instructions.
Polymerase identity and concentration	E	Fast SYBR Green Master Mix (Applied Biosystems)
Buffer/kit identity and manufacturer	E	Fast SYBR Green Master Mix (Applied Biosystems)
Exact chemical constitution of the buffer	D
Additives (SYBR Green I, DMSO, etc.)	E	Fast SYBR Green Master Mix (Applied Biosystems)
Manufacturer of plates/tubes and catalog number	D	All qPCR reactions were performed in triplicate using Applied Biosystems MicroAmp Fast 96-well reaction plates (0.1 mL with barcode) sealed with MicroAmp optical adhesive film.
Complete thermocycling parameters	E	Reactions were conducted in 96-well plates on a ViiA™ 7 with the Fast 96-well block system (Applied Biosystems, Foster City, CA). The following protocol was used for all assays: an initial 20 s incubation at 95°C, followed by 40 cycles of 95°C for 1 s and 60°C for 20 s, followed by a melt curve analysis of 95°C for 15 s, 60°C for 1 min, and 95°C for 15 s to determine product specificity.
Reaction setup (manual/robotic)	D	Manual setup
Manufacturer of qPCR instrument	E	ViiA™ 7 with the Fast 96-well block system (Applied Biosystems, Foster City, CA)
qPCR VALIDATION
Evidence of optimisation (from gradients)	D
Specificity (gel, sequence, melt, or digest)	E	Melt curve analysis. Melt curves provided as SI image.
For SYBR Green I, Cq of the NTC	E	On average, not able to be determined (=Ct>38)
Standard curves with slope and y-intercept	E	act slope = -3.24, y-int = 40.569; asl slope = -3.5, y-int = 41.56; vma3 slope = -3.295, y-int = 39.69; adk slope = -3.287, y-int = 41.64
PCR efficiency calculated from slope	E	act = 103%; asl = 92%; vma3 = 101%; adk = 101%
Confidence interval for PCR efficiency or standard error	D
r2 of standard curve	E	act = 0.991; asl = 0.982; vma3 = 0.988; adk = 0.97
Linear dynamic range	E	For absolute quantification, external calibration curves were set up that spanned from 10 copies per reaction to 100000000-1000000000 copies depending on RNA or DNA quantification. All assays were able to detect to 100 copies per reaction (=2 copies per ul).
Cq variation at lower limit	E	All at 100 copies in standard curves: act = 0.745, adk = 0.42, asl = 0.643, vma3 = 0.245
Confidence intervals throughout range	D
Evidence for limit of detection	E	standard curves
If multiplex, efficiency and LOD of each assay.	E	N/A
DATA ANALYSIS
qPCR analysis program (source, version)	E	Reactions were recorded and analyzed using the Applied Biosystems ViiA™ 7 System software version 1.1.
Cq method determination	E	Threshold determined using the amplification-based threshold method as determined via the ViiA7 software.
Outlier identification and disposition	E	QC summary and flagging as determined by the software after baseline adjustment
Results of NTCs	E	NTCs were all very high, typically displayed as "not able to be determined" by the ViiA7 software.
Justification of number and choice of reference genes	E	This was a study dedicated to evaluation of potential genes for use in Neurospora crassa.
Description of normalisation method	E	Described in text
Number and concordance of biological replicates	D
Number and stage (RT or qPCR) of technical replicates	E	qPCR was performed in triplicate for each sample with each assay.
Repeatability (intra-assay variation)	E	Mean standard deviation ranged from .004-0.11 (all assays); when transcripts not present or present at very low abundance (as evidenced by Ct = 30), this range increased to ca. 0.3.
Reproducibility (inter-assay variation, %CV)	D
Power analysis	D
Statistical methods for result significance	E	Not applicable for the 12-gene relative quantification analysis, as there were not traditional "treatment" and "control" groups. Assays employing absolute quantification were analyzed via Shapiro-Wilkes to test for normality followed by Pearson Correlation.
Software (source, version)	E	Reactions were recorded and analyzed using the Applied Biosystems ViiA™ 7 System software version 1.1.
Cq or raw data submission using RDML	D	CT raw data in xls format as SI.
Table 1. MIQE checklist for authors, reviewers and editors. All essential information (E) must be submitted with the manuscript. Desirable
information (D) should be submitted if available. If using primers obtained from RTPrimerDB, information on qPCR target, oligonucleotides,
protocols and validation is available from that source.
*: Assessing the absence of DNA using a no RT assay is essential when first extracting RNA. Once the sample has been validated as
RDNA-free, inclusion of a no-RT control is desirable, but no longer essential.
**: Disclosure of the probe sequence is highly desirable and strongly encouraged. However, since not all commercial pre-designed assay
vendors provide this information, it cannot be an essential requirement. Use of such assays is advised against.
