# Supplementary material for: Selection and Evaluation of Reference Genes for Expression Studies with Quantitative PCR in the Model Fungus Neurospora crassa under Different Environmental Conditions in Continuous Culture
Source: PLoS One. 2014 Dec 4;9(12):e112706. doi: 10.1371/journal.pone.0112706 (PMC4256298; doi:10.1371/journal.pone.0112706)
Supplement: Data S1 — Raw CT values and intra-assay variations for 12 reference genes assessed using relative quantification. (XLSX) [file pone.0112706.s013.xlsx]

## Sheet: raw CTs_22
Raw CTs Continuous Darkness Biological Rep #1 (chemostat 22)
Sample Name	Target Name	Task	CT-1	CT-2	CT-3	Ct Mean	Ct SD		Sample Name	Target Name	Task	CT-1	CT-2	CT-3	Ct Mean	Ct SD		Sample Name	Target Name	Task	CT-1	CT-2	CT-3	Ct Mean	Ct SD
22-00+	ACT	UNKNOWN	21.905	21.933	22.106	21.9812	0.108858		22-00	BTL	UNKNOWN	23.942	24.084	24.04	24.0219	0.07254		22-00	Frh	UNKNOWN	26.722	26.593	26.725	26.6799	0.0755494
22-00-	ACT	UNKNOWN	29.434	29.314	29.453	29.4003	0.0753499		22-01	BTL	UNKNOWN	25.167	25.371	25.379	25.3058	0.120229		22-01	Frh	UNKNOWN	27.365	27.341	27.464	27.3897	0.0650764
22-01+	ACT	UNKNOWN	23.723	23.749	23.76	23.7439	0.018573		22-02	BTL	UNKNOWN	26.489	26.534	26.613	26.5455	0.0626471		22-02	Frh	UNKNOWN	27.99	27.706	28.183	27.9594	0.239757
22-01-	ACT	UNKNOWN	28.419	28.862	28.769	28.6836	0.233753		22-04	BTL	UNKNOWN	24.652	24.827	24.806	24.7619	0.0957865		22-04	Frh	UNKNOWN	27.689	27.834	27.96	27.8275	0.135846
22-02+	ACT	UNKNOWN	23.767	23.741	23.895	23.8009	0.0828901		22-05	BTL	UNKNOWN	25.064	25.21	25.239	25.1712	0.0936915		22-05	Frh	UNKNOWN	27.103	26.95	27.097	27.0502	0.087124
22-02-	ACT	UNKNOWN	28.527	28.771	28.533	28.6105	0.138956		22-06	BTL	UNKNOWN	25.897	25.958	25.907	25.9204	0.0325842		22-06	Frh	UNKNOWN	27.917	27.893	28.325	28.0451	0.242543
22-04+	ACT	UNKNOWN	22.815	22.845	23.014	22.8916	0.107436		22-07	BTL	UNKNOWN	26.132	26.131	26.112	26.1251	0.0114394		22-07	Frh	UNKNOWN	28.254	27.995	28.295	28.1815	0.162492
22-04-	ACT	UNKNOWN	30.1	30.484	29.964	30.1825	0.269773		22-09	BTL	UNKNOWN	25.169	25.128	25.233	25.1768	0.0532129		22-09	Frh	UNKNOWN	28.007	28.435	28.265	28.2356	0.215873
22-05+	ACT	UNKNOWN	23.087	23.115	23.381	23.1944	0.162211		22-10	BTL	UNKNOWN	25.273	25.239	25.274	25.2622	0.0197949		22-10	Frh	UNKNOWN	28.313	28.009	28.217	28.1795	0.155353
22-05-	ACT	UNKNOWN	28.528	28.218	28.225	28.3238	0.177273		22-11	BTL	UNKNOWN	23.883	23.755	23.848	23.8286	0.066096		22-11	Frh	UNKNOWN	26.48	26.589	26.821	26.6299	0.17424
22-06+	ACT	UNKNOWN	23.275	23.268	23.262	23.2682	0.00627175
22-06-	ACT	UNKNOWN	29.685	30.202	30.096	29.994	0.272855
22-07+	ACT	UNKNOWN	24.456	24.565	24.364	24.4615	0.100657
22-07-	ACT	UNKNOWN	29.716	29.733	29.516	29.6551	0.120939
22-09+	ACT	UNKNOWN	23.237	23.353	23.221	23.2704	0.0722742
22-09-	ACT	UNKNOWN	34.349	32.484	32.931	33.2546	0.973987
22-10+	ACT	UNKNOWN	24.383	24.411	24.275	24.3563	0.0717591
22-10-	ACT	UNKNOWN	32.649	30.987	31.37	31.6688	0.870294
22-11+	ACT	UNKNOWN	21.81	21.702	21.781	21.7647	0.0557798
22-11-	ACT	UNKNOWN	31.104	32.566	31.708	31.7927	0.734536
Sample Name	Target Name	Task	CT-1	CT-2	CT-3	Ct Mean	Ct SD		Sample Name	Target Name	Task	CT-1	CT-2	CT-3	Ct Mean	Ct SD		Sample Name	Target Name	Task	CT-1	CT-2	CT-3	Ct Mean	Ct SD
22-00	VMA1	UNKNOWN	27.669	27.775	27.793	27.7458	0.066929		22-00	TBP	UNKNOWN	25.625	25.668	25.76	25.6844	0.0691673		22-00	VMA3	UNKNOWN	25.883	25.806	26.29	25.993	0.260061
22-01	VMA1	UNKNOWN	28.516	28.26	28.453	28.4099	0.133507		22-01	TBP	UNKNOWN	26.924	27.082	27.074	27.0264	0.0891344		22-01	VMA3	UNKNOWN	25.757	25.925	25.879	25.8539	0.0865989
22-02	VMA1	UNKNOWN	28.472	28.383	28.714	28.5232	0.171468		22-02	TBP	UNKNOWN	27.166	27.252	27.285	27.2339	0.0614105		22-02	VMA3	UNKNOWN	26.698	26.616	26.837	26.7171	0.111873
22-04	VMA1	UNKNOWN	28.489	28.69	29.198	28.7925	0.365295		22-04	TBP	UNKNOWN	26.761	26.701	26.746	26.7361	0.0315973		22-04	VMA3	UNKNOWN	25.153	25.244	25.34	25.2459	0.0935868
22-05	VMA1	UNKNOWN	27.798	27.984	28.188	27.9899	0.195302		22-05	TBP	UNKNOWN	26.234	26.278	26.25	26.2541	0.0224847		22-05	VMA3	UNKNOWN	25.472	25.313	25.351	25.3789	0.0829183
22-06	VMA1	UNKNOWN	28.729	28.914	28.784	28.8091	0.0949877		22-06	TBP	UNKNOWN	26.686	26.914	26.889	26.8297	0.125064		22-06	VMA3	UNKNOWN	25.468	25.344	25.476	25.4293	0.0735762
22-07	VMA1	UNKNOWN	29.792	29.44		29.616	0.248743		22-07	TBP	UNKNOWN	27.489	27.948	27.713	27.7166	0.229484		22-07	VMA3	UNKNOWN	26.246	26.22	26.274	26.2467	0.0270766
22-09	VMA1	UNKNOWN	29.221	28.814	29.625	29.2197	0.40561		22-09	TBP	UNKNOWN	27.446	27.113	27.206	27.2549	0.171555		22-09	VMA3	UNKNOWN	26.385	26.387	26.712	26.4948	0.187972
22-10	VMA1	UNKNOWN	29.98	30.274	29.79	30.0146	0.243643		22-10	TBP	UNKNOWN	27.965	28.507	28.393	28.2885	0.285675		22-10	VMA3	UNKNOWN	26.688	26.537	26.585	26.603	0.0771998
22-11	VMA1	UNKNOWN	27.45	27.506	27.463	27.4731	0.0290256		22-11	TBP	UNKNOWN	25.309	25.432	25.408	25.383	0.0650934		22-11	VMA3	UNKNOWN	24.965	25.174	25.171	25.103	0.11976
Sample Name	Target Name	Task	CT-1	CT-2	CT-3	Ct Mean	Ct SD		Sample Name	Target Name	Task	CT-1	CT-2	CT-3	Ct Mean	Ct SD		Sample Name	Target Name	Task	CT-1	CT-2	CT-3	Ct Mean	Ct SD
22-00	VMA2	UNKNOWN	26.304	26.302	26.194	26.2666	0.0629326		22-00	ACL	UNKNOWN	27.371	27.523	27.36	27.4181	0.0909966		22-00	ASL	UNKNOWN	26.127	26.128	26.182	26.1457	0.031154
22-01	VMA2	UNKNOWN	27.494	27.659	27.906	27.6863	0.207708		22-01	ACL	UNKNOWN	28.914	28.75	28.632	28.7654	0.141354		22-01	ASL	UNKNOWN	25.787	25.491	25.453	25.577	0.182874
22-02	VMA2	UNKNOWN	27.816	27.872	27.814	27.8339	0.0327989		22-02	ACL	UNKNOWN	28.984	29.335	29.132	29.1503	0.176342		22-02	ASL	UNKNOWN	27.423	27.253	27.351	27.3422	0.0853058
22-04	VMA2	UNKNOWN	27.246	27.31	27.636	27.3973	0.209403		22-04	ACL	UNKNOWN	28.734	28.848	28.772	28.7847	0.0579132		22-04	ASL	UNKNOWN	24.923	25.151	25.261	25.1116	0.172532
22-05	VMA2	UNKNOWN	27.26	27.172	27.167	27.1998	0.0519883		22-05	ACL	UNKNOWN	28.289	28.393	28.215	28.2991	0.0890718		22-05	ASL	UNKNOWN	25.53	25.5	25.763	25.598	0.144044
22-06	VMA2	UNKNOWN	27.72	27.529	27.29	27.513	0.2152		22-06	ACL	UNKNOWN	28.871	29.451	28.824	29.0486	0.349195		22-06	ASL	UNKNOWN	25.315	25.328	25.408	25.3504	0.0506906
22-07	VMA2	UNKNOWN	28.437	28.844	28.549	28.61	0.209876		22-07	ACL	UNKNOWN	29.738	29.659	29.462	29.6195	0.14232		22-07	ASL	UNKNOWN	26.305	26.332	26.28	26.3058	0.0264136
22-09	VMA2	UNKNOWN	27.712	27.774	27.923	27.8028	0.108262		22-09	ACL	UNKNOWN	29.576	29.455	29.454	29.4949	0.0700242		22-09	ASL	UNKNOWN	27.304	26.944	26.852	27.0336	0.238903
22-10	VMA2	UNKNOWN	28.888	28.795	29.292	28.9914	0.264191		22-10	ACL	UNKNOWN	31.697	31.599		31.6483	0.0691465		22-10	ASL	UNKNOWN	27.488	27.361	27.515	27.4547	0.0821592
22-11	VMA2	UNKNOWN	26.126	26.119	25.924	26.0565	0.114561		22-11	ACL	UNKNOWN	27.82	27.944	27.53	27.7646	0.212512		22-11	ASL	UNKNOWN	26.24	26.189	26.362	26.2636	0.0889411
Sample Name	Target Name	Task	CT-1	CT-2	CT-3	Ct Mean	Ct SD		Sample Name	Target Name	Task	CT-1	CT-2	CT-3	Ct Mean	Ct SD		Sample Name	Target Name	Task	CT-1	CT-2	CT-3	Ct Mean	Ct SD
22-00	L6	UNKNOWN	23.481	23.625	23.741	23.6159	0.130206		22-00	TRK	UNKNOWN	31.118	31.702	31.494	31.4379	0.29609		22-00	ADK	UNKNOWN	28.647	28.824		28.7358	0.124956
22-01	L6	UNKNOWN	25.297	25.357	25.324	25.3262	0.0300103		22-01	TRK	UNKNOWN	32.879	32.395	33.097	32.7905	0.359445		22-01	ADK	UNKNOWN	27.061	27.134	27.262	27.1521	0.101844
22-02	L6	UNKNOWN	25.465	25.715	25.771	25.6502	0.162917		22-02	TRK	UNKNOWN	32.403	32.39		32.3964	0.00865595		22-02	ADK	UNKNOWN	30.349	30.52		30.4344	0.121529
22-04	L6	UNKNOWN	24.675	24.767	24.813	24.7519	0.0702138		22-04	TRK	UNKNOWN	31.756	32.257	32.452	32.155	0.359338		22-04	ADK	UNKNOWN	27.338	27.328		27.3332	0.00690804
22-05	L6	UNKNOWN	24.755	24.851	25.071	24.8927	0.161951		22-05	TRK	UNKNOWN	31.613	31.618	31.217	31.4829	0.230268		22-05	ADK	UNKNOWN	26.918	26.973	26.954	26.9482	0.0276555
22-06	L6	UNKNOWN	24.86	24.975	25.07	24.9685	0.104975		22-06	TRK	UNKNOWN	33.177			33.177			22-06	ADK	UNKNOWN	27.478	27.31	27.297	27.3616	0.101197
22-07	L6	UNKNOWN	26.309	26.236	26.5	26.3485	0.13615		22-07	TRK	UNKNOWN	33.203	34.05	33.845	33.6993	0.442336		22-07	ADK	UNKNOWN	28.004	27.719	27.883	27.8685	0.14319
22-09	L6	UNKNOWN	25.277	25.387	25.492	25.3852	0.107558		22-09	TRK	UNKNOWN	33.559	33.778		33.6689	0.15482		22-09	ADK	UNKNOWN	29.713	29.66		29.6868	0.037653
22-10	L6	UNKNOWN	25.834	25.875	25.914	25.8741	0.0398585		22-10	TRK	UNKNOWN	36.617	35.591		36.104	0.726129		22-10	ADK	UNKNOWN	30.362	29.964		30.1626	0.281287
22-11	L6	UNKNOWN	23.542	23.664	23.612	23.606	0.0609278		22-11	TRK	UNKNOWN	31.299	30.782	31.429	31.1697	0.342392		22-11	ADK	UNKNOWN	28.912	29.343	29.131	29.1287	0.215591

## Sheet: raw CTs 25
Raw CTs Continuous Darkness Biological Rep #2 (chemostat 25)
Sample Name	Target Name	Task	CT-1	CT-2	CT-3	Ct Mean	Ct SD		Sample Name	Target Name	Task	CT-1	CT-2	CT-3	Ct Mean	Ct SD		Sample Name	Target Name	Task	CT-1	CT-2	CT-3	Ct Mean	Ct SD
25-04	ACT	UNKNOWN	24.224	24.134	24.259	24.2058	0.0642026		25-04	VMA1	UNKNOWN	27.281	27.23	27.658	27.3896	0.233746		25-04	ACL	UNKNOWN	28.094	27.882	27.872	27.9494	0.125783
25-04-	ACT	UNKNOWN	29.31	28.824		29.0668	0.343383		25-09	VMA1	UNKNOWN	25.606	25.823	25.669	25.6995	0.111268		25-09	ACL	UNKNOWN	25.441	25.864	25.24	25.5147	0.318435
25-09	ACT	UNKNOWN	22.735	22.831	22.731	22.7656	0.0564661		25-10	VMA1	UNKNOWN	27.201	27.329	27.236	27.2555	0.066014		25-10	ACL	UNKNOWN	27.099	26.885	26.986	26.99	0.106968
25-09-	ACT	UNKNOWN	31.802	31.935		31.8688	0.0939288		25-14	VMA1	UNKNOWN	24.679	24.717	24.678	24.6915	0.0218742		25-14	ACL	UNKNOWN	23.563	23.809	23.571	23.6477	0.140165
25-10	ACT	UNKNOWN	23.49	23.551	23.624	23.5549	0.0669094		25-17	VMA1	UNKNOWN	26.011	25.897	25.936	25.9477	0.0578263		25-17	ACL	UNKNOWN	26.472	26.646	26.421	26.5131	0.118141
25-10-	ACT	UNKNOWN	30.631	30.495		30.563	0.0967179		25-19	VMA1	UNKNOWN	25.169	25.343	25.221	25.2443	0.0890585		25-19	ACL	UNKNOWN	25.312	25.34	25.385	25.3454	0.0368377
25-14	ACT	UNKNOWN	20.087	20.141	20.095	20.1078	0.0290898		25-20	VMA1	UNKNOWN	26.829	26.776	26.842	26.8156	0.0352132		25-20	ACL	UNKNOWN	27.734	27.813	28.316	27.9544	0.315625
25-14-	ACT	UNKNOWN	30.244			30.244			25-24	VMA1	UNKNOWN	24.524	24.51	24.573	24.5355	0.033179		25-24	ACL	UNKNOWN	23.573	23.544	23.6	23.5724	0.027798
25-17	ACT	UNKNOWN	22.708	22.768	22.637	22.7043	0.0651979		25-27	VMA1	UNKNOWN	23.931	23.985	23.893	23.9365	0.0461163		25-27	ACL	UNKNOWN	23.461	23.585	23.576	23.5405	0.06937
25-17-	ACT	UNKNOWN	31.937	31.283		31.61	0.46269		25-29	VMA1	UNKNOWN	23.449	23.313	23.448	23.4035	0.078375		25-29	ACL	UNKNOWN	22.48	22.444	22.468	22.4639	0.0184142
25-19	ACT	UNKNOWN	20.499	20.544	20.52	20.5211	0.0229062
25-19-	ACT	UNKNOWN	30.244	30.601		30.4225	0.251795
25-20	ACT	UNKNOWN	23.999	24.106	24.259	24.1214	0.130661
25-20-	ACT	UNKNOWN	33.368	35.531		34.4497	1.52941
25-24	ACT	UNKNOWN	19.964	20.189	19.928	20.0267	0.141345
25-24-	ACT	UNKNOWN	29.648	30.295		29.9713	0.457531
25-27	ACT	UNKNOWN	20.82	20.841	20.757	20.8061	0.0437064
25-27-			34.593			34.593
25-29	ACT	UNKNOWN	19.113	19.021	19.129	19.0876	0.0582428
Sample Name	Target Name	Task	CT-1	CT-2	CT-3	Ct Mean	Ct SD		Sample Name	Target Name	Task	CT-1	CT-2	CT-3	Ct Mean	Ct SD		Sample Name	Target Name	Task	CT-1	CT-2	CT-3	Ct Mean	Ct SD
25-04	BTL	UNKNOWN	25.853	25.988	25.801	25.8806	0.0965887		25-04	TRK	UNKNOWN	30.238	30.472	30.415	30.375	0.121802		25-04	ADK	UNKNOWN	26.222	26.276	26.463	26.3204	0.126564
25-09	BTL	UNKNOWN	25.069	24.983	24.927	24.9928	0.0717325		25-09	TRK	UNKNOWN	28.624	28.916	29.097	28.8792	0.238487		25-09	ADK	UNKNOWN	26.766	26.883	27.053	26.9007	0.144451
25-10	BTL	UNKNOWN	25.862	25.81	25.843	25.8385	0.0263282		25-10	TRK	UNKNOWN	29.842	30.435	30.108	30.1284	0.297136		25-10	ADK	UNKNOWN	25.121	25.239	24.998	25.1192	0.120801
25-14	BTL	UNKNOWN	24.084	24.08	24.168	24.1103	0.0495886		25-14	TRK	UNKNOWN	27.991	27.967	28.263	28.0736	0.164337		25-14	ADK	UNKNOWN	22.897	22.949	23.056	22.9675	0.08096
25-17	BTL	UNKNOWN	24.698	24.616	24.689	24.6678	0.0446737		25-17	TRK	UNKNOWN	29.558	29.284	29.343	29.395	0.143942		25-17	ADK	UNKNOWN	27.766	28.075	28.124	27.9885	0.194061
25-19	BTL	UNKNOWN	24.361	24.34	24.313	24.3381	0.0238665		25-19	TRK	UNKNOWN	28.264	28.428	28.222	28.3047	0.109087		25-19	ADK	UNKNOWN	23.683	23.626	23.543	23.6174	0.0702366
25-20	BTL	UNKNOWN	25.64	25.051	25.08	25.2571	0.33218		25-20	TRK	UNKNOWN	29.991	29.917	30.104	30.0038	0.0944185		25-20	ADK	UNKNOWN	24.689	24.661	24.653	24.6677	0.0190065
25-24	BTL	UNKNOWN	23.702	23.82	23.818	23.7799	0.0674601		25-24	TRK	UNKNOWN	27.791	27.82	27.679	27.763	0.0745392		25-24	ADK	UNKNOWN	22.797	22.861	23.075	22.911	0.145607
25-27	BTL	UNKNOWN	23.285	23.239	23.201	23.2418	0.0420077		25-27	TRK	UNKNOWN	26.995	27.172	26.77	26.9793	0.201537		25-27	ADK	UNKNOWN	21.96	22.178	21.923	22.0205	0.137941
25-29	BTL	UNKNOWN	22.78	22.783	22.892	22.8181	0.0640384		25-29	TRK	UNKNOWN	26.438	26.431	26.428	26.4322	0.00518867		25-29	ADK	UNKNOWN	22.172	22.109	22.443	22.2414	0.177736
Sample Name	Target Name	Task	CT-1	CT-2	CT-3	Ct Mean	Ct SD		Sample Name	Target Name	Task	CT-1	CT-2	CT-3	Ct Mean	Ct SD		Sample Name	Target Name	Task	CT-1	CT-2	CT-3	Ct Mean	Ct SD
25-04	L6	UNKNOWN	24.172	24.514	24.303	24.3298	0.17264		25-04	FRH	UNKNOWN	27.226	27.695	27.334	27.4183	0.245385		25-04	ASL	UNKNOWN	25.747	25.679	25.605	25.6772	0.0710256
25-09	L6	UNKNOWN	22.278	22.237	22.358	22.2911	0.0613587		25-09	FRH	UNKNOWN	27.964	28.093	27.71	27.9226	0.194973		25-09	ASL	UNKNOWN	24.807	24.806	24.883	24.8321	0.0441273
25-10	L6	UNKNOWN	23.336	23.393	23.335	23.3547	0.0334792		25-10	FRH	UNKNOWN	27.546	27.915	27.533	27.6646	0.216835		25-10	ASL	UNKNOWN	25.322	25.261	25.36	25.3142	0.0500551
25-14	L6	UNKNOWN	19.298	19.307	19.364	19.3233	0.0356469		25-14	FRH	UNKNOWN	26.284	26.425	26.401	26.3699	0.0754879		25-14	ASL	UNKNOWN	21.725	21.693	21.666	21.695	0.0293658
25-17	L6	UNKNOWN	22.469	22.311	22.371	22.3837	0.079609		25-17	FRH	UNKNOWN	26.595	27.095	26.545	26.7452	0.303996		25-17	ASL	UNKNOWN	25.441	25.41	25.585	25.4789	0.0935445
25-19	L6	UNKNOWN	20.491	20.511	20.469	20.49	0.0209073		25-19	FRH	UNKNOWN	26.283	26.504	26.628	26.4716	0.174935		25-19	ASL	UNKNOWN	22.336	22.446	22.341	22.3743	0.062209
25-20	L6	UNKNOWN	23.774	23.731	23.964	23.8232	0.124171		25-20	FRH	UNKNOWN	26.558	26.569	26.626	26.5841	0.03628		25-20	ASL	UNKNOWN	26.234	26.122	25.952	26.1027	0.142042
25-24	L6	UNKNOWN	19.267	19.144	19.24	19.2166	0.0646549		25-24	FRH	UNKNOWN	25.669	25.679	25.653	25.6668	0.0130933		25-24	ASL	UNKNOWN	21.755	21.71	21.691	21.7191	0.0328287
25-27	L6	UNKNOWN	19.881	20.014	19.935	19.9435	0.0668807		25-27	FRH	UNKNOWN	25.287	25.415	25.499	25.4007	0.106797		25-27	ASL	UNKNOWN	22.823	22.917	22.893	22.8777	0.04879
25-29	L6	UNKNOWN	18.685	18.656	18.702	18.681	0.0232694		25-29	FRH	UNKNOWN	24.458	24.376	24.539	24.4574	0.0815116		25-29	ASL	UNKNOWN	21.284	21.256	21.267	21.2694	0.0141843
Sample Name	Target Name	Task	CT-1	CT-2	CT-3	Ct Mean	Ct SD		Sample Name	Target Name	Task	CT-1	CT-2	CT-3	Ct Mean	Ct SD		Sample Name	Target Name	Task	CT-1	CT-2	CT-3	Ct Mean	Ct SD
25-04	TBP	UNKNOWN	25.753	25.785	25.846	25.7946	0.0475282		25-04	VMA2	UNKNOWN	26.894	27.217	26.911	27.0073	0.18186		25-04	VMA3	UNKNOWN	27.224	26.926	27.146	27.0988	0.15452
25-09	TBP	UNKNOWN	24.124	24.082	24.21	24.1387	0.0650506		25-09	VMA2	UNKNOWN	25.249	25.168		25.2082	0.0575207		25-09	VMA3	UNKNOWN	25.214	25.111	24.983	25.1029	0.115762
25-10	TBP	UNKNOWN	25.583	25.572	25.457	25.5373	0.0697007		25-10	VMA2	UNKNOWN	26.798	27.067	26.745	26.87	0.172951		25-10	VMA3	UNKNOWN	25.969	26.202	26.122	26.0976	0.11839
25-14	TBP	UNKNOWN	22.339	22.283	22.369	22.3305	0.0436418		25-14	VMA2	UNKNOWN	23.684	23.588	23.572	23.6148	0.0605381		25-14	VMA3	UNKNOWN	21.589	21.584	21.579	21.5841	0.0049063
25-17	TBP	UNKNOWN	24.452	24.418	24.628	24.4995	0.112822		25-17	VMA2	UNKNOWN	25.717	25.612	25.653	25.6606	0.052809		25-17	VMA3	UNKNOWN	25.508	25.322	25.14	25.3231	0.18386
25-19	TBP	UNKNOWN	23.209	23.291	23.346	23.2818	0.06928		25-19	VMA2	UNKNOWN	23.86	24.008	23.965	23.9442	0.0762971		25-19	VMA3	UNKNOWN	22.755	22.732	22.687	22.7246	0.0349136
25-20	TBP	UNKNOWN	25.409	25.404	25.538	25.4507	0.0758627		25-20	VMA2	UNKNOWN	26.705	26.634	26.624	26.6545	0.0444862		25-20	VMA3	UNKNOWN	26.278	26.318	26.15	26.2488	0.0875882
25-24	TBP	UNKNOWN	22.231	22.32	22.227	22.2596	0.0526741		25-24	VMA2	UNKNOWN	23.379	23.425	23.424	23.4093	0.0260564		25-24	VMA3	UNKNOWN	21.545	21.572	21.584	21.5672	0.0199736
25-27	TBP	UNKNOWN	21.978	21.947	22	21.9751	0.0270347		25-27	VMA2	UNKNOWN	23.259	23.125	23.185	23.1896	0.0674725		25-27	VMA3	UNKNOWN	22.982	23.073	22.923	22.9925	0.0756519
25-29	TBP	UNKNOWN	21.004	20.989	21.085	21.026	0.0515896		25-29	VMA2	UNKNOWN	22.493	22.39	22.596	22.4929	0.102752		25-29	VMA3	UNKNOWN	20.833	20.811	20.864	20.836	0.0262181

## Sheet: raw CTs_19
Raw CTs Temperature Flux Biological Rep #1 (chemostat 19)
Sample Name	Target Name	Task	CT-1	CT-2	CT-3	Ct Mean	Ct SD		Sample Name	Target Name	Task	CT-1	CT-2	CT-3	Ct Mean	Ct SD		Sample Name	Target Name	Task	CT-1	CT-2	CT-3	Ct Mean	Ct SD
19-00+	Act	UNKNOWN	18.983	19.12	19.299	19.1341	0.158722		19-00	ADK	UNKNOWN	25.624	25.866	25.475	25.655	0.197134		19-00	TRK	UNKNOWN	29.342	29.554	28.875	29.2568	0.347599
19-00-	Act	UNKNOWN	34.328	34.581	35.396	34.7683	0.557897		19-02	ADK	UNKNOWN	25.125	24.661	25.087	24.958	0.257624		19-02	TRK	UNKNOWN	27.595	27.785	27.517	27.6321	0.138087
19-02+	Act	UNKNOWN	17.937	17.94	17.95	17.9423	0.00648384		19-03	ADK	UNKNOWN	29.65	28.906		29.2784	0.526006		19-03	TRK	UNKNOWN	28.779	28.493	28.987	28.7528	0.248168
19-02-	Act	UNKNOWN	34.263	32.047	33.799	33.3697	1.16888		19-04	ADK	UNKNOWN	26.295	26.13	26.534	26.3198	0.202982		19-04	TRK	UNKNOWN	29.004	28.193		28.5984	0.57364
19-03+	Act	UNKNOWN	21.532	20.441	20.799	20.924	0.555965		19-05	ADK	UNKNOWN	27.223	26.928	26.91	27.0204	0.17553		19-05	TRK	UNKNOWN	29.477	29.651	29.364	29.4974	0.144319
19-03-	Act	UNKNOWN	38.134	35.346	36.113	36.5309	1.44026		19-07	ADK	UNKNOWN	29.054	28.641		28.8474	0.291702		19-07	TRK	UNKNOWN	30.121	29.866	29.83	29.939	0.158855
19-04+	Act	UNKNOWN	19.349	18.933	19.158	19.1469	0.208343		19-08	ADK	UNKNOWN	26.405	26.977		26.6906	0.404507		19-08	TRK	UNKNOWN	29.582	30.08	29.634	29.7651	0.274075
19-04-	Act	UNKNOWN	34.306	34.329	35.571	34.7354	0.723765		19-09	ADK	UNKNOWN	28.205	27.934		28.0696	0.191834		19-09	TRK	UNKNOWN	30.359	30.034	30.046	30.146	0.184492
19-05+	Act	UNKNOWN	19.501	19.848	19.837	19.7287	0.19699		19-10	ADK	UNKNOWN	26.881	27.168	26.837	26.9623	0.179812		19-10	TRK	UNKNOWN	29.477	29.364	29.782	29.541	0.216451
19-05-	Act	UNKNOWN	34.39	30.959	32.372	32.5735	1.72423		19-12	ADK	UNKNOWN	26.69	26.412	26.901	26.6678	0.245338		19-12	TRK	UNKNOWN	28.42	28.086	28.313	28.2728	0.170377
19-07+	Act	UNKNOWN	21.379	21.31	21.467	21.3851	0.0785853		19-13	ADK	UNKNOWN	27.488	27.007	27.412	27.302	0.258531		19-13	TRK	UNKNOWN	30.613	30.99	30.939	30.8472	0.204578
19-07-	Act	UNKNOWN	34.592	32.587	35.748	34.3086	1.59957		19-14	ADK	UNKNOWN	30.221	30.434	30.485	30.3796	0.139927		19-14	TRK	UNKNOWN	31.684	32.124	32.359	32.0557	0.342638
19-08+	Act	UNKNOWN	20.342	20.2	19.969	20.1705	0.188493
19-08-	Act	UNKNOWN	Undetermined	38.016	34.531	36.2737	2.46439
19-09+	Act	UNKNOWN	19.989	20.84	20.776	20.5349	0.473778
19-09-	Act	UNKNOWN	33.942	36.091	36.627	35.553	1.42106
19-10+	Act	UNKNOWN	19.79	19.821	19.727	19.7794	0.0479696
19-10-	Act	UNKNOWN	Undetermined	Undetermined	Undetermined
19-12+	Act	UNKNOWN	18.942	19.2	19.075	19.0722	0.129281
19-12-	Act	UNKNOWN	Undetermined	Undetermined	Undetermined
19-13+	Act	UNKNOWN	21.004	21.17	20.655	20.9428	0.262608
19-13-	Act	UNKNOWN	Undetermined	35.374	38.357	36.8658	2.10951
19-14+	Act	UNKNOWN	23.353	23.441	23.168	23.3204	0.139127
19-14-	Act	UNKNOWN	Undetermined	Undetermined	Undetermined
Sample Name	Target Name	Task	CT-1	CT-2	CT-3	Ct Mean	Ct SD		Sample Name	Target Name	Task	CT-1	CT-2	CT-3	Ct Mean	Ct SD		Sample Name	Target Name	Task	CT-1	CT-2	CT-3	Ct Mean	Ct SD
19-00	VMA3	UNKNOWN	24.139	24.143	24.577	24.2862	0.251771		19-00	FRH	UNKNOWN	26.944	26.825	26.808	26.8588	0.074345		19-00	TBP	UNKNOWN	24.355	24.322	24.62	24.4326	0.163554
19-02	VMA3	UNKNOWN	23.613	23.251	23.353	23.4056	0.186591		19-02	FRH	UNKNOWN	26.482	26.328	26.347	26.3857	0.0838975		19-02	TBP	UNKNOWN	22.302	22.851	22.133	22.4286	0.375087
19-03	VMA3	UNKNOWN	26.151	25.737	26.71	26.1996	0.488302		19-03	FRH	UNKNOWN	30.75	30.261	30.815	30.6088	0.303172		19-03	TBP	UNKNOWN	23.871	23.977	24.014	23.9536	0.0741542
19-04	VMA3	UNKNOWN	24.351	24.897	25.006	24.7513	0.350788		19-04	FRH	UNKNOWN	27.505	27.216		27.3604	0.204846		19-04	TBP	UNKNOWN	23.789	23.67	23.414	23.6244	0.191411
19-05	VMA3	UNKNOWN	25.703	25.562	25.229	25.4982	0.243623		19-05	FRH	UNKNOWN	27.943	28.103	28.422	28.1562	0.243873		19-05	TBP	UNKNOWN	24.401	24.828	24.538	24.5893	0.217966
19-07	VMA3	UNKNOWN	26.344	27.053	27.452	26.9499	0.561279		19-07	FRH	UNKNOWN	29.987	30.314	30.489	30.2633	0.254537		19-07	TBP	UNKNOWN	25.369	25.214	25.11	25.2311	0.13037
19-08	VMA3	UNKNOWN	25.616	25.412	25.772	25.6001	0.180797		19-08	FRH	UNKNOWN	27.794	27.729	27.76	27.7611	0.0325021		19-08	TBP	UNKNOWN	25.896	26.158		26.0267	0.185514
19-09	VMA3	UNKNOWN	26.243	26.046	25.726	26.0048	0.260826		19-09	FRH	UNKNOWN	29.635	29.662		29.6482	0.0190733		19-09	TBP	UNKNOWN	25.619	25.616	25.433	25.556	0.106279
19-10	VMA3	UNKNOWN	24.613	25.528	25.24	25.1268	0.468062		19-10	FRH	UNKNOWN	27.329	27.602	27.786	27.5724	0.229778		19-10	TBP	UNKNOWN	24.429	24.427	24.201	24.3523	0.131116
19-12	VMA3	UNKNOWN	24.367	24.761	24.231	24.453	0.274955		19-12	FRH	UNKNOWN	25.778	25.603	25.91	25.7637	0.154104		19-12	TBP	UNKNOWN	23.471	23.201	23.285	23.3191	0.137849
19-13	VMA3	UNKNOWN	26.046	26.552	25.875	26.1575	0.352233		19-13	FRH	UNKNOWN	27.784	27.934	27.748	27.8221	0.0984195		19-13	TBP	UNKNOWN	25.992	26.282	26.383	26.2191	0.202755
19-14	VMA3	UNKNOWN	28.921	28.926	28.538	28.7949	0.222647		19-14	FRH	UNKNOWN	31.203	31.115	31.122	31.147	0.0489599		19-14	TBP	UNKNOWN	26.994	27.079	27.306	27.1263	0.161235
Sample Name	Target Name	Task	CT-1	CT-2	CT-3	Ct Mean	Ct SD		Sample Name	Target Name	Task	CT-1	CT-2	CT-3	Ct Mean	Ct SD		Sample Name	Target Name	Task	CT-1	CT-2	CT-3	Ct Mean	Ct SD
19-00	L6	UNKNOWN	20.133	20.016	20.168	20.1057	0.0796213		19-00	VMA1	UNKNOWN	25.082	25.401	25.433	25.2414	0.226101		19-00	BTL	UNKNOWN	24.997	24.914	24.96	24.9572	0.0415161
19-02	L6	UNKNOWN	19.133	18.937	18.976	19.0157	0.103841		19-02	VMA1	UNKNOWN	23.635	24.008		23.8212	0.263791		19-02	BTL	UNKNOWN	23.895	23.515	23.798	23.7359	0.19734
19-03	L6	UNKNOWN	22.209	22.395	21.488	22.0309	0.478994		19-03	VMA1	UNKNOWN	27.11	26.834		26.9721	0.195111		19-03	BTL	UNKNOWN	25.697	25.586	25.929	25.7372	0.174897
19-04	L6	UNKNOWN	19.66	19.597	19.323	19.5268	0.179194		19-04	VMA1	UNKNOWN	25.712	25.657		25.6846	0.0393955		19-04	BTL	UNKNOWN	25.258	25.195	25.611	25.3549	0.223935
19-05	L6	UNKNOWN	21.401	21.219	21.134	21.2515	0.136505		19-05	VMA1	UNKNOWN	25.438	25.218	25.009	25.2219	0.214401		19-05	BTL	UNKNOWN	25.606	25.422	25.304	25.4441	0.152485
19-07	L6	UNKNOWN	23.921	22.955	23.65	23.5086	0.49812		19-07	VMA1	UNKNOWN	26.492	26.405	26.498	26.4652	0.0520164		19-07	BTL	UNKNOWN	25.604	25.838	25.665	25.7024	0.121367
19-08	L6	UNKNOWN	21.298	21.16	21.425	21.2942	0.132653		19-08	VMA1	UNKNOWN	26.96	27.339		27.1493	0.267729		19-08	BTL	UNKNOWN	26.369	26.49	26.568	26.4758	0.100076
19-09	L6	UNKNOWN	21.339	21.159	21.399	21.2989	0.124946		19-09	VMA1	UNKNOWN	26.214	25.802	25.942	25.9862	0.209403		19-09	BTL	UNKNOWN	26.121	26.734	26.914	26.5899	0.415623
19-10	L6	UNKNOWN	21.4	21.273	21.428	21.367	0.0825633		19-10	VMA1	UNKNOWN	25.596	25.461	25.747	25.6016	0.143199		19-10	BTL	UNKNOWN	24.17	24.347	24.694	24.4038	0.266584
19-12	L6	UNKNOWN	19.662	19.527	19.811	19.6666	0.142391		19-12	VMA1	UNKNOWN	25.169	25.218		25.1937	0.0343082		19-12	BTL	UNKNOWN	24.928	24.818		24.8728	0.0775138
19-13	L6	UNKNOWN	21.859	22.161	21.98	22.0002	0.151952		19-13	VMA1	UNKNOWN	26.796	27.096	27.069	26.9869	0.16577		19-13	BTL	UNKNOWN	26.131	26.327	26.403	26.287	0.140495
19-14	L6	UNKNOWN	24.865	24.858	24.883	24.8689	0.0131059		19-14	VMA1	UNKNOWN	28.443	28.618	28.495	28.5183	0.0897486		19-14	BTL	UNKNOWN	27.644	27.542	27.398	27.5279	0.123483
Sample Name	Target Name	Task	CT-1	CT-2	CT-3	Ct Mean	Ct SD		Sample Name	Target Name	Task	CT-1	CT-2	CT-3	Ct Mean	Ct SD		Sample Name	Target Name	Task	CT-1	CT-2	CT-3	Ct Mean	Ct SD
19-00	ASL	UNKNOWN	22.653	22.832	23.057	22.8475	0.202573		19-00	VMA2	UNKNOWN	25.359	25.519		25.4368	0.0800253		19-00	ACL	UNKNOWN	25.182	25.542		25.3624	0.254525
19-02	ASL	UNKNOWN	21.766	22.245	21.958	21.9896	0.240889		19-02	VMA2	UNKNOWN	25.468	24.864	24.574	24.9683	0.455984		19-02	ACL	UNKNOWN	24.092	24.249		24.1703	0.110643
19-03	ASL	UNKNOWN	23.99	23.972	23.993	23.9847	0.0115154		19-03	VMA2	UNKNOWN	27.822	27.614	27.47	27.6352	0.177003		19-03	ACL	UNKNOWN	27.521	27.386		27.4537	0.0952681
19-04	ASL	UNKNOWN	22.921	22.938	22.886	22.915	0.0263936		19-04	VMA2	UNKNOWN	26.35	25.774	26.257	26.1271	0.309109		19-04	ACL	UNKNOWN	24.199	24.1991		24.1991
19-05	ASL	UNKNOWN	23.811	23.864	23.733	23.8025	0.0659229		19-05	VMA2	UNKNOWN	25.441	25.176	25.226	25.2808	0.140626		19-05	ACL	UNKNOWN	26.304	26.592		26.448	0.203926
19-07	ASL	UNKNOWN	25.188	25.611	25.461	25.4201	0.214383		19-07	VMA2	UNKNOWN	26.139	26.323	26.411	26.291	0.139066		19-07	ACL	UNKNOWN	27.433	27.823		27.6281	0.275303
19-08	ASL	UNKNOWN	23.632	23.712	23.38	23.5748	0.17365		19-08	VMA2	UNKNOWN	27.286	26.622	27.177	27.0286	0.356034		19-08	ACL	UNKNOWN	26.636	26.851		26.7437	0.152249
19-09	ASL	UNKNOWN	24.309	23.859	24.042	24.0702	0.22594		19-09	VMA2	UNKNOWN	27.285	26.896		27.0905	0.27559		19-09	ACL	UNKNOWN	25.778	25.7779		25.7779
19-10	ASL	UNKNOWN	23.224	23.402	23.476	23.3672	0.129639		19-10	VMA2	UNKNOWN	25.558	25.55		25.5544	0.00556743		19-10	ACL	UNKNOWN	25.85	25.924		25.8869	0.052486
19-12	ASL	UNKNOWN	22.554	22.778	22.626	22.6527	0.114246		19-12	VMA2	UNKNOWN	25.926	26.568	26.532	26.3419	0.360406		19-12	ACL	UNKNOWN	26.341	26.29		26.3155	0.0361478
19-13	ASL	UNKNOWN	24.041	24.334	24.108	24.1609	0.153626		19-13	VMA2	UNKNOWN	26.454	27.181	26.525	26.7201	0.400403		19-13	ACL	UNKNOWN	27.916	28.073		27.9947	0.111349
19-14	ASL	UNKNOWN	26.605	26.654	26.618	26.6258	0.0250943		19-14	VMA2	UNKNOWN	28.514	28.159	27.985	28.2192	0.269796		19-14	ACL	UNKNOWN	29.318	29.445		29.3815	0.0895401

## Sheet:  raw CTs 27
Raw CTs Temperature Flux Biological Rep #2 (chemostat 27)
Sample Name	Target Name	Task	CT-1	CT-2	CT-3	Ct Mean	Ct SD		Sample Name	Target Name	Task	CT-1	CT-2	CT-3	Ct Mean	Ct SD		Sample Name	Target Name	Task	CT-1	CT-2	CT-3	Ct Mean	Ct SD
27-03+	ACT	UNKNOWN	17.946	18.107	18.131	18.0616	0.100372		27-03	ASL	UNKNOWN	19.856	19.87	19.971	19.8991	0.0629427		27-03	ACL	UNKNOWN	22.256	22.344	22.404	22.3348	0.0740393
27-03-	ACT	UNKNOWN	32.758	33.644	31.935	32.7789	0.854704		27-06	ASL	UNKNOWN	21.313	21.431	21.224	21.3227	0.104075		27-06	ACL	UNKNOWN	23.921	24.28	24.335	24.1786	0.225107
27-06+	ACT	UNKNOWN	19.524	19.506	19.674	19.568	0.0923042		27-07	ASL	UNKNOWN	20.757	20.777	20.954	20.8295	0.108715		27-07	ACL	UNKNOWN	23.364	23.515	23.504	23.461	0.0840338
27-06-	ACT	UNKNOWN	31.254	30.817	31.355	31.1422	0.286294		27-08	ASL	UNKNOWN	21.884	21.57	22.379	21.9443	0.407611		27-08	ACL	UNKNOWN	25.977	26.542		26.2594	0.399188
27-07+	ACT	UNKNOWN	18.616	18.688	18.774	18.6926	0.0788073		27-12	ASL	UNKNOWN	20.987	21.256	21.334	21.1923	0.181821		27-12	ACL	UNKNOWN	23.276	23.353	23.439	23.356	0.0818372
27-07-	ACT	UNKNOWN	31.278	30.2	29.972	30.4832	0.697493		27-15	ASL	UNKNOWN	21.439	21.821	21.757	21.6723	0.204693		27-15	ACL	UNKNOWN	25.378	25.168	25.428	25.3247	0.138086
27-08+	ACT	UNKNOWN	21.19	20.978	21.133	21.1005	0.109618		27-16	ASL	UNKNOWN	20.593	20.496	20.533	20.541	0.0490567		27-16	ACL	UNKNOWN	23.732	23.84	23.794	23.7888	0.0539987
27-08-	ACT	UNKNOWN	29.139	28.908	28.693	28.9133	0.222884		27-17	ASL	UNKNOWN	22.231	22.221	22.081	22.1775	0.083893		27-17	ACL	UNKNOWN	27.53	27.289	27.551	27.4566	0.145404
27-12+	ACT	UNKNOWN	19.503	19.672	19.797	19.6574	0.147338		27-18	ASL	UNKNOWN	21.751	21.628	21.723	21.7006	0.0640611		27-18	ACL	UNKNOWN	23.879	23.96	23.952	23.9302	0.0444891
27-12-	ACT	UNKNOWN	30.461	31.435	32.544	31.4799	1.04213		27-19	ASL	UNKNOWN	21.881	21.562	21.826	21.7561	0.170494		27-19	ACL	UNKNOWN	25.555	25.688	25.595	25.6125	0.0684753
27-15+	ACT	UNKNOWN	20.337	20.466	20.528	20.4434	0.0975388		27-20	ASL	UNKNOWN	20.971	20.994	20.719	20.8949	0.152472		27-20	ACL	UNKNOWN	25.274	25.27	25.134	25.2257	0.0797104
27-15-	ACT	UNKNOWN	31.373	31.182	32.487	31.6806	0.705188		27-21	ASL	UNKNOWN	21.232	21.01	21.1	21.1138	0.112015		27-21	ACL	UNKNOWN	25.281	25.404	25.319	25.3345	0.0631755
27-16+	ACT	UNKNOWN	18.613	18.752	18.761	18.7087	0.0834324
27-16-	ACT	UNKNOWN	30.909	31.198	30.559	30.8886	0.319524
27-17+	ACT	UNKNOWN	21.448	21.515	21.43	21.4645	0.044736
27-17-	ACT	UNKNOWN	31.597	31.432	31.998	31.6759	0.291171
27-18+	ACT	UNKNOWN	19.808	19.872	19.836	19.8387	0.0321589
27-18-	ACT	UNKNOWN	31.468	32.268	31.506	31.7474	0.451493
27-19+	ACT	UNKNOWN	19.676	19.603	19.631	19.6368	0.0366218
27-19-	ACT	UNKNOWN	32.569	34.537	32.444	33.1834	1.17369
27-20+	ACT	UNKNOWN	19.494	19.791	19.581	19.6217	0.15278
27-20-	ACT	UNKNOWN	32.493	32.503	31.668	32.2215	0.479119
27-21+	ACT	UNKNOWN	19.448	19.389	19.478	19.4383	0.045355
27-21-	ACT	UNKNOWN	31.558	31.812	31.971	31.7804	0.208395
Sample Name	Target Name	Task	CT-1	CT-2	CT-3	Ct Mean	Ct SD		Sample Name	Target Name	Task	CT-1	CT-2	CT-3	Ct Mean	Ct SD		Sample Name	Target Name	Task	CT-1	CT-2	CT-3	Ct Mean	Ct SD
27-03	VMA1	UNKNOWN	23.161	23.352	23.357	23.29	0.111426		27-03	VMA3	UNKNOWN	19.746	19.781	19.771	19.7658	0.0179465		27-03	BTL	UNKNOWN	21.566	21.667	21.77	21.6676	0.101846
27-06	VMA1	UNKNOWN	24.994	24.92	24.852	24.9223	0.0710745		27-06	VMA3	UNKNOWN	21.599	21.708	21.562	21.6227	0.0757576		27-06	BTL	UNKNOWN	23.376	23.715	23.708	23.5997	0.193927
27-07	VMA1	UNKNOWN	23.97	24.106	24.299	24.125	0.165335		27-07	VMA3	UNKNOWN	20.835	20.912	20.842	20.863	0.0428697		27-07	BTL	UNKNOWN	22.753	22.843	22.896	22.8309	0.0719888
27-08	VMA1	UNKNOWN	26.288	26.256	26.23	26.2581	0.0293072		27-08	VMA3	UNKNOWN	23.261	23.393	23.325	23.3263	0.0662494		27-08	BTL	UNKNOWN	25.579	25.729	25.746	25.6846	0.0915416
27-12	VMA1	UNKNOWN	24.805	24.752	24.857	24.8047	0.0522033		27-12	VMA3	UNKNOWN	20.969	21.002	21.291	21.0875	0.177416		27-12	BTL	UNKNOWN	23.482	23.588	23.537	23.5359	0.0528475
27-15	VMA1	UNKNOWN	25.867	25.982	26.097	25.9821	0.115332		27-15	VMA3	UNKNOWN	22.617	22.792	22.773	22.7273	0.0963122		27-15	BTL	UNKNOWN	23.926	23.758	23.905	23.8628	0.0917868
27-16	VMA1	UNKNOWN	23.836	23.895	23.81	23.847	0.0440157		27-16	VMA3	UNKNOWN	20.971	21.149	21.011	21.0435	0.0933944		27-16	BTL	UNKNOWN	22.763	22.797	22.842	22.8008	0.0393925
27-17	VMA1	UNKNOWN	27.234	27.297	27.198	27.2428	0.0500908		27-17	VMA3	UNKNOWN	24.09	23.794	23.762	23.8817	0.180735		27-17	BTL	UNKNOWN	25.383	25.382	25.544	25.4363	0.0935646
27-18	VMA1	UNKNOWN	25.107	24.935	24.961	25.0011	0.092982		27-18	VMA3	UNKNOWN	22.139	21.981	21.946	22.0223	0.10292		27-18	BTL	UNKNOWN	23.834	23.073	23.99	23.6325	0.49061
27-19	VMA1	UNKNOWN	25.126	25.167	25.196	25.163	0.0351613		27-19	VMA3	UNKNOWN	22.912	22.761	22.754	22.809	0.0889061		27-19	BTL	UNKNOWN	23.57	23.589		23.5794	0.0139375
27-20	VMA1	UNKNOWN	25.096	25.126	25.007	25.0764	0.0616856		27-20	VMA3	UNKNOWN	21.973	21.985	21.983	21.9807	0.00637329		27-20	BTL	UNKNOWN	23.396	23.472	23.404	23.4243	0.0417903
27-21	VMA1	UNKNOWN	24.931	24.828	24.8	24.8532	0.0687325		27-21	VMA3	UNKNOWN	22.062	21.892	21.853	21.9354	0.11143		27-21	BTL	UNKNOWN	23.672	23.622	23.644	23.6458	0.0248862
Sample Name	Target Name	Task	CT-1	CT-2	CT-3	Ct Mean	Ct SD		Sample Name	Target Name	Task	CT-1	CT-2	CT-3	Ct Mean	Ct SD		Sample Name	Target Name	Task	CT-1	CT-2	CT-3	Ct Mean	Ct SD
27-03	L6	UNKNOWN	17.951	18.006	17.945	17.9671	0.0337677		27-03	TBP	UNKNOWN	21.337	21.504	21.471	21.4375	0.0883068		27-03	TRK	UNKNOWN	25.65	25.851	26.263	25.921	0.312532
27-06	L6	UNKNOWN	20.22	20.28	20.225	20.2419	0.0333567		27-06	TBP	UNKNOWN	23.254	23.596	23.72	23.5235	0.241635		27-06	TRK	UNKNOWN	27.654	27.995	28.112	27.9204	0.237665
27-07	L6	UNKNOWN	19.766	19.658	19.506	19.6432	0.130909		27-07	TBP	UNKNOWN	22.411	22.485	22.453	22.4495	0.0370184		27-07	TRK	UNKNOWN	26.411	26.548	26.52	26.493	0.0728205
27-08	L6	UNKNOWN	21.394	21.418	21.3	21.3708	0.0626619		27-08	TBP	UNKNOWN	24.829	24.884	25.069	24.9273	0.125881		27-08	TRK	UNKNOWN	28.813	29.04	29.448	29.1002	0.322123
27-12	L6	UNKNOWN	19.391	19.267	19.23	19.2961	0.0842012		27-12	TBP	UNKNOWN	22.717	22.8	22.938	22.8184	0.111916		27-12	TRK	UNKNOWN	27.085	27.235	27.323	27.2145	0.120655
27-15	L6	UNKNOWN	21.728	21.851	21.761	21.7797	0.06377		27-15	TBP	UNKNOWN	24.379	24.383	24.488	24.4165	0.0620928		27-15	TRK	UNKNOWN	28.899	28.855	29.707	29.1535	0.479433
27-16	L6	UNKNOWN	18.971	19.109	18.847	18.9754	0.131062		27-16	TBP	UNKNOWN	22.704	22.651	22.625	22.66	0.0403421		27-16	TRK	UNKNOWN	26.376	26.46	26.622	26.4859	0.125417
27-17	L6	UNKNOWN	21.801	21.823	21.66	21.7616	0.0882543		27-17	TBP	UNKNOWN	25.777	25.833	25.782	25.7972	0.0311098		27-17	TRK	UNKNOWN	29.796	29.985	29.994	29.9248	0.112064
27-18	L6	UNKNOWN	19.615	19.666	19.729	19.6699	0.0573873		27-18	TBP	UNKNOWN	23.753	23.707	23.76	23.7402	0.0286962		27-18	TRK	UNKNOWN	28.218	28.003	28.5	28.2402	0.24923
27-19	L6	UNKNOWN	20.676	20.65	21.191	20.8392	0.304922		27-19	TBP	UNKNOWN	25.286	25.201	25.232	25.2395	0.0430393		27-19	TRK	UNKNOWN	28.69	28.507	28.404	28.5339	0.144998
27-20	L6	UNKNOWN	20.077	20.082	19.971	20.0432	0.0625461		27-20	TBP	UNKNOWN	23.386	23.526	23.129	23.3472	0.201363		27-20	TRK	UNKNOWN	28.523	28.492	28.666	28.5604	0.0930375
27-21	L6	UNKNOWN	19.802	19.9	19.874	19.8586	0.0505559		27-21	TBP	UNKNOWN	23.626	23.624	23.795	23.6817	0.0979947		27-21	TRK	UNKNOWN	27.996	27.889	27.835	27.9065	0.0817617
Sample Name	Target Name	Task	CT-1	CT-2	CT-3	Ct Mean	Ct SD		Sample Name	Target Name	Task	CT-1	CT-2	CT-3	Ct Mean	Ct SD		Sample Name	Target Name	Task	CT-1	CT-2	CT-3	Ct Mean	Ct SD
27-03	ADK	UNKNOWN	21.346	21.398	21.245	21.3296	0.0778145		27-03	VMA2	UNKNOWN	22.167	22.213	22.319	22.2327	0.0778887		27-03	FRH	UNKNOWN	24.634	24.787	24.611	24.6772	0.0953616
27-06	ADK	UNKNOWN	22.626	22.688	22.691	22.6684	0.0365824		27-06	VMA2	UNKNOWN	24.094	24.3	24.237	24.2104	0.105494		27-06	FRH	UNKNOWN	26.666	26.794	26.902	26.7874	0.118083
27-07	ADK	UNKNOWN	22.083	21.999	21.929	22.0038	0.0770338		27-07	VMA2	UNKNOWN	23.336	23.387	23.637	23.4529	0.16104		27-07	FRH	UNKNOWN	25.578	25.458	25.629	25.5551	0.0875666
27-08	ADK	UNKNOWN	23.598	23.404	23.41	23.4707	0.110303		27-08	VMA2	UNKNOWN	26.351	26.246	26.08	26.2256	0.136753		27-08	FRH	UNKNOWN	28.322	28.338	27.842	28.1675	0.281838
27-12	ADK	UNKNOWN	22.448	22.536	22.531	22.5049	0.0497268		27-12	VMA2	UNKNOWN	24.148	24.36	24.195	24.2342	0.111089		27-12	FRH	UNKNOWN	25.658	25.669	25.665	25.6641	0.00530182
27-15	ADK	UNKNOWN	23.726	23.822	23.762	23.7699	0.0490028		27-15	VMA2	UNKNOWN	25.389	25.333	25.458	25.3934	0.0625469		27-15	FRH	UNKNOWN	27.331	27.178	27.628	27.3792	0.228856
27-16	ADK	UNKNOWN	21.899	21.78	21.75	21.8098	0.0786906		27-16	VMA2	UNKNOWN	23.516	23.482	23.453	23.4836	0.0318728		27-16	FRH	UNKNOWN	25.601	25.51	25.615	25.5752	0.0572562
27-17	ADK	UNKNOWN	24.802	24.707	24.874	24.7944	0.0839778		27-17	VMA2	UNKNOWN	26.855	27.093	27.396	27.1148	0.27154		27-17	FRH	UNKNOWN	28.079	27.824	27.734	27.8789	0.179099
27-18	ADK	UNKNOWN	22.722	23	23.078	22.9334	0.187001		27-18	VMA2	UNKNOWN	24.345	24.505	24.419	24.4229	0.0798155		27-18	FRH	UNKNOWN	26.547	26.783	26.751	26.6938	0.128251
27-19	ADK	UNKNOWN	23.753	23.741	23.73	23.7413	0.0118124		27-19	VMA2	UNKNOWN	26.614	26.776	26.516	26.6353	0.131393		27-19	FRH	UNKNOWN	26.149	25.984	26.209	26.1141	0.11686
27-20	ADK	UNKNOWN	22.629	22.607	22.625	22.6203	0.0118465		27-20	VMA2	UNKNOWN	24.297	24.327	24.081	24.2349	0.134254		27-20	FRH	UNKNOWN	26.549	26.602	26.582	26.5774	0.0268357
27-21	ADK	UNKNOWN	23.047	22.946	22.822	22.9384	0.112814		27-21	VMA2	UNKNOWN	24.494	24.489	24.539	24.5073	0.0278525		27-21	FRH	UNKNOWN	26.492	26.46	26.752	26.5678	0.160344

## Sheet: raw CTs 26
Raw CTs Light/Dark Cycling Biological Rep #2 (chemostat 26)
Sample Name	Target Name	Task	CT-1	CT-2	CT-3	Ct Mean	Ct SD		Sample Name	Target Name	Task	CT-1	CT-2	CT-3	Ct Mean	Ct SD		Sample Name	Target Name	Task	CT-1	CT-2	CT-3	Ct Mean	Ct SD
26-04+	ACT	UNKNOWN	21.964	21.926	21.951	21.9468	0.0191799		26-04	ACL	UNKNOWN	27.556	27.856	27.714	27.709	0.149876		26-04	TRK	UNKNOWN	33.122	33.307		33.2143	0.130443
26-04-	ACT	UNKNOWN	30.563	29.932	30.299	30.2646	0.316735		26-10	ACL	UNKNOWN	21.936	22.091	22.27	22.0987	0.16723		26-10	TRK	UNKNOWN	27.923	27.51	27.753	27.7285	0.20736
26-10+	ACT	UNKNOWN	18.51	18.513	18.561	18.5277	0.0285852		26-11	ACL	UNKNOWN	24.471	24.739	24.619	24.6099	0.133972		26-11	TRK	UNKNOWN	28.199	28.383	28	28.194	0.191105
26-10-	ACT	UNKNOWN	29.955	30.553	30.486	30.3311	0.327438		26-16	ACL	UNKNOWN	24.795	24.835	24.881	24.837	0.0434511		26-16	TRK	UNKNOWN	30.274	30.56	30.189	30.341	0.194701
26-11+	ACT	UNKNOWN	19.348	19.327	19.325	19.3334	0.0125702		26-18	ACL	UNKNOWN	22.739	22.875	22.888	22.8338	0.0827461		26-18	TRK	UNKNOWN	28.295	28.116	28.092	28.168	0.110978
26-11-	ACT	UNKNOWN	28.901	28.948	29.126	28.992	0.118759		26-21	ACL	UNKNOWN	26.736	26.583	26.709	26.6763	0.081682		26-21	TRK	UNKNOWN	30.455	30.771	30.431	30.5522	0.189708
26-16+	ACT	UNKNOWN	20.497	20.666	20.541	20.5679	0.0875452		26-25	ACL	UNKNOWN	25.535	25.664	25.511	25.57	0.0825522		26-25	TRK	UNKNOWN	30.521	30.322	30.097	30.3131	0.212277
26-16-	ACT	UNKNOWN	29.997	29.531	30.109	29.8788	0.306381		26-30	ACL	UNKNOWN	29.254	29.106	28.803	29.0544	0.229791		26-30	TRK	UNKNOWN	32.627	32.7	32.529	32.6185	0.0857119
26-18+	ACT	UNKNOWN	19.083	19.373	18.984	19.147	0.20223
26-18-	ACT	UNKNOWN	29.909	30.14	30.608	30.2189	0.356316
26-21+	ACT	UNKNOWN	21.625	21.617	21.827	21.6897	0.119318
26-21-	ACT	UNKNOWN	31.708	31.293	31.646	31.5489	0.224052
26-25+	ACT	UNKNOWN	20.853	20.913	21.01	20.9253	0.079505
26-25-	ACT	UNKNOWN	29.294	29.351	28.656	29.1005	0.386067
26-30+	ACT	UNKNOWN	23.539	23.359	23.541	23.4797	0.104721
26-30-	ACT	UNKNOWN	29.522	29.423	28.904	29.2829	0.331988
Sample Name	Target Name	Task	CT-1	CT-2	CT-3	Ct Mean	Ct SD		Sample Name	Target Name	Task	CT-1	CT-2	CT-3	Ct Mean	Ct SD		Sample Name	Target Name	Task	CT-1	CT-2	CT-3	Ct Mean	Ct SD
26-04	VMA2	UNKNOWN	27.107	26.814	27.508	27.1429	0.348576		26-04	VMA1	UNKNOWN	28.999	29.067	29.125	29.0638	0.062908		26-04	ADK	UNKNOWN	27.173	26.973	26.878	27.0077	0.150576
26-10	VMA2	UNKNOWN	22.87	22.907	22.765	22.8473	0.0735944		26-10	VMA1	UNKNOWN	24.492	24.426	24.48	24.4658	0.0352706		26-10	ADK	UNKNOWN	22.572	22.689	22.614	22.625	0.0594063
26-11	VMA2	UNKNOWN	23.004	23.106	23.24	23.1169	0.11828		26-11	VMA1	UNKNOWN	24.513	24.68	24.58	24.591	0.0840639		26-11	ADK	UNKNOWN	22.514	22.509	22.417	22.4799	0.0544596
26-16	VMA2	UNKNOWN	24.459	24.5	24.549	24.5025	0.0453915		26-16	VMA1	UNKNOWN	26.116	26.147	26.196	26.1529	0.0403279		26-16	ADK	UNKNOWN	23.781	23.778	23.764	23.7743	0.00923739
26-18	VMA2	UNKNOWN	23.727	23.702	23.7	23.7098	0.0150274		26-18	VMA1	UNKNOWN	25.205	25.152	25.119	25.1587	0.0430946		26-18	ADK	UNKNOWN	22.948	22.932	22.917	22.9321	0.0154489
26-21	VMA2	UNKNOWN	25.832	25.978	25.873	25.8941	0.075566		26-21	VMA1	UNKNOWN	27.618	27.862	27.604	27.6944	0.144978		26-21	ADK	UNKNOWN	25.236	25.368	25.372	25.3253	0.0775321
26-25	VMA2	UNKNOWN	25.631	25.833	25.659	25.7078	0.109095		26-25	VMA1	UNKNOWN	27.28	27.359	27.457	27.3651	0.0882973		26-25	ADK	UNKNOWN	24.921	24.976	24.906	24.9341	0.0367892
26-30	VMA2	UNKNOWN	28.541	28.341	28.34	28.4074	0.11582		26-30	VMA1	UNKNOWN	30.281	29.899	30.274	30.1513	0.218486		26-30	ADK	UNKNOWN	27.774	27.56	27.551	27.6285	0.126019
Sample Name	Target Name	Task	CT-1	CT-2	CT-3	Ct Mean	Ct SD		Sample Name	Target Name	Task	CT-1	CT-2	CT-3	Ct Mean	Ct SD		Sample Name	Target Name	Task	CT-1	CT-2	CT-3	Ct Mean	Ct SD
26-04	BTL	UNKNOWN	26.31	26.305	26.421	26.3453	0.0656655		26-04	L6	UNKNOWN	24.349	24.39	24.257	24.3321	0.0683862		26-04	ASL	UNKNOWN	24.805	24.827	24.783	24.8051	0.0216605
26-10	BTL	UNKNOWN	22.174	22.357	22.307	22.2794	0.0942758		26-10	L6	UNKNOWN	19.677	19.556	19.64	19.6243	0.0623355		26-10	ASL	UNKNOWN	21.132	21.161	21.148	21.1469	0.0148433
26-11	BTL	UNKNOWN	23.615	23.647	23.649	23.6369	0.0189186		26-11	L6	UNKNOWN	20.169	20.145	20.235	20.1828	0.0466084		26-11	ASL	UNKNOWN	21.547	21.608	21.683	21.6129	0.068194
26-16	BTL	UNKNOWN	24.366	24.377	24.271	24.3383	0.0581693		26-16	L6	UNKNOWN	21.957	21.87	21.831	21.8861	0.064767		26-16	ASL	UNKNOWN	22.599	22.665	22.635	22.6329	0.0330339
26-18	BTL	UNKNOWN	23.072	23.129	23.063	23.0882	0.0358101		26-18	L6	UNKNOWN	20.342	20.126	20.142	20.2032	0.120068		26-18	ASL	UNKNOWN	21.485	21.638	21.547	21.5567	0.0765841
26-21	BTL	UNKNOWN	24.924	24.985	25.009	24.9728	0.0438377		26-21	L6	UNKNOWN	23.469	23.414	23.526	23.4698	0.0561082		26-21	ASL	UNKNOWN	23.825	23.952	23.838	23.8718	0.0695529
26-25	BTL	UNKNOWN	25.594	25.602	25.604	25.6003	0.00527291		26-25	L6	UNKNOWN	22.903	22.657	22.582	22.7141	0.168116		26-25	ASL	UNKNOWN	23.618	23.576	23.557	23.5833	0.0313698
26-30	BTL	UNKNOWN	27.589	27.59	27.597	27.5923	0.00440047		26-30	L6	UNKNOWN	25.799	25.623	25.601	25.6745	0.108451		26-30	ASL	UNKNOWN	26.155	26.23	26.12	26.1681	0.0560501
Sample Name	Target Name	Task	CT-1	CT-2	CT-3	Ct Mean	Ct SD		Sample Name	Target Name	Task	CT-1	CT-2	CT-3	Ct Mean	Ct SD		Sample Name	Target Name	Task	CT-1	CT-2	CT-3	Ct Mean	Ct SD
26-04	TBP	UNKNOWN	26.304	26.737	26.652	26.5643	0.229223		26-04	FRH	UNKNOWN	29.667	30.311	29.79	29.9226	0.342034		26-04	VMA3	UNKNOWN	25.92	25.975	26.004	25.9664	0.0429546
26-10	TBP	UNKNOWN	22.328	21.881	21.744	21.9846	0.305225		26-10	FRH	UNKNOWN	25.934	25.844	25.966	25.9147	0.0636022		26-10	VMA3	UNKNOWN	22.468	22.357	22.615	22.4797	0.129535
26-11	TBP	UNKNOWN	22.567	22.66	22.66	22.6289	0.0535073		26-11	FRH	UNKNOWN	26.621	26.699	26.351	26.557	0.182361		26-11	VMA3	UNKNOWN	21.408	21.408	21.369	21.3953	0.022494
26-16	TBP	UNKNOWN	24.356	24.439	24.515	24.4364	0.0795018		26-16	FRH	UNKNOWN	27.324	27.273	27.364	27.3203	0.0456065		26-16	VMA3	UNKNOWN	22.757	22.757	22.705	22.7395	0.0298473
26-18	TBP	UNKNOWN	22.914	22.99	22.971	22.9583	0.0398898		26-18	FRH	UNKNOWN	26.998	27.19	26.932	27.0399	0.133946		26-18	VMA3	UNKNOWN	22.39	22.432	22.406	22.4093	0.0211919
26-21	TBP	UNKNOWN	24.967	25.09	25.113	25.0568	0.0785449		26-21	FRH	UNKNOWN	27.481	27.989	27.684	27.7177	0.255492		26-21	VMA3	UNKNOWN	24.591	24.67	24.587	24.6164	0.046876
26-25	TBP	UNKNOWN	24.981	24.953	25.116	25.0166	0.0871588		26-25	FRH	UNKNOWN	28.93	28.872	28.669	28.8238	0.136895		26-25	VMA3	UNKNOWN	24.428	24.505	24.506	24.4798	0.0448168
26-30	TBP	UNKNOWN	27.794	27.311	27.465	27.523	0.246682		26-30	FRH	UNKNOWN	29.861	29.92	29.661	29.8139	0.135503		26-30	VMA3	UNKNOWN	27.56	27.465	27.626	27.5505	0.0809955

## Sheet: raw CTs 18
Raw CTs Light/Dark Cycling Biological Rep #1 (chemostat 18)
Sample Name	Target Name	Task	CT-1	CT-2	CT-3	Ct Mean	Ct SD		Sample Name	Target Name	Task	CT-1	CT-2	CT-3	Ct Mean	Ct SD		Sample Name	Target Name	Task	CT-1	CT-2	CT-3	Ct Mean	Ct SD
18-00+	ACT	UNKNOWN	20.461	20.646	20.811	20.6393	0.174658		18-00	L6	UNKNOWN	22.081	21.512	21.539	21.7107	0.320968		18-00	ADK	UNKNOWN	24.815	25.187	24.866	24.9558	0.201394
18-00-	ACT	UNKNOWN	27.396	27.006	27.324	27.242	0.207163		18-02	L6	UNKNOWN	21.815	21.759		21.7869	0.039792		18-02	ADK	UNKNOWN	23.92	24.88	24.241	24.3471	0.488293
18-02+	ACT	UNKNOWN	19.773	20.092	19.776	19.8805	0.183424		18-03	L6	UNKNOWN	20.823	20.671	20.988	20.8273	0.158809		18-03	ADK	UNKNOWN	24.132	24.88	24.42	24.4775	0.377251
18-02-	ACT	UNKNOWN	34.631	31.644	32.714	32.9964	1.51337		18-05	L6	UNKNOWN	19.107	19.2	19.473	19.2604	0.190082		18-05	ADK	UNKNOWN	21.953	21.951	21.821	21.9082	0.0755254
18-03+	ACT	UNKNOWN	19.477	19.795	19.56	19.6106	0.164784		18-07	L6	UNKNOWN	21.691	21.11		21.4003	0.410537		18-07	ADK	UNKNOWN	25.224	25.356	25.248	25.2762	0.0700537
18-03-	ACT	UNKNOWN	31.337	31.99	31.695	31.6741	0.327148		18-09	L6	UNKNOWN	20.846	20.42	20.727	20.6645	0.219469		18-09	ADK	UNKNOWN	25.055	25.044	25.047	25.0486	0.00599542
18-05+	ACT	UNKNOWN	18.534	18.44	18.748	18.5738	0.157749		18-11	L6	UNKNOWN	24.577	24.574		24.5754	0.00207835		18-11	ADK	UNKNOWN	28.952	28.618	28.96	28.8437	0.195236
18-05-	ACT	UNKNOWN	30.565	31.579	31.866	31.337	0.683406		18-14	L6	UNKNOWN	24.633	24.581		24.6068	0.0368424		18-14	ADK	UNKNOWN	25.326	25.398	25.59	25.438	0.136675
18-07+	ACT	UNKNOWN	20.737	20.613	20.618	20.6562	0.0701159
18-07-	ACT	UNKNOWN	26.838	26.991	27.372	27.0669	0.274778
18-09+	ACT	UNKNOWN	20.343	20.128	20.108	20.1928	0.130346
18-09-	ACT	UNKNOWN	29.772	29.396	29.952	29.7066	0.284067
18-11+	ACT	UNKNOWN	22.855	23.216	23.31	23.1268	0.240031
18-11-	ACT	UNKNOWN	31.126	31.836	31.326	31.4293	0.36609
18-14+	ACT	UNKNOWN	21.971	21.949	21.855	21.9248	0.0615353
18-14-	ACT	UNKNOWN	31.811	33.154	32.272	32.4125	0.682584
Sample Name	Target Name	Task	CT-1	CT-2	CT-3	Ct Mean	Ct SD		Sample Name	Target Name	Task	CT-1	CT-2	CT-3	Ct Mean	Ct SD		Sample Name	Target Name	Task	CT-1	CT-2	CT-3	Ct Mean	Ct SD
18-00	ASL	UNKNOWN	22.358	22.384	22.398	22.3799	0.0200067		18-00	BTL	UNKNOWN	23.974	24.661	24.257	24.2973	0.345694		18-00	TRK	UNKNOWN	30.49	30.008	29.987	30.1614	0.284459
18-02	ASL	UNKNOWN	21.265	22.427	21.52	21.7372	0.611004		18-02	BTL	UNKNOWN	21.806	22.139	22.185	22.0432	0.206991		18-02	TRK	UNKNOWN	30.276	30.395		30.3356	0.0843948
18-03	ASL	UNKNOWN	21.56	21.592	21.482	21.5446	0.0561053		18-03	BTL	UNKNOWN	24.253	24.75	24.302	24.435	0.273828		18-03	TRK	UNKNOWN	29.662	28.991	29.244	29.2991	0.33908
18-05	ASL	UNKNOWN	20.34	20.453	20.595	20.4626	0.128143		18-05	BTL	UNKNOWN	22.639	23.07	23.116	22.9418	0.262834		18-05	TRK	UNKNOWN	28.088	28.201	27.383	27.8909	0.443129
18-07	ASL	UNKNOWN	22.2	22.409	22.187	22.2655	0.124815		18-07	BTL	UNKNOWN	25.686	25.234	25.489	25.4699	0.226756		18-07	TRK	UNKNOWN	30.636	30.698	30.095	30.4766	0.33166
18-09	ASL	UNKNOWN	21.84	21.79	21.874	21.8347	0.0426772		18-09	BTL	UNKNOWN	24.689	24.231		24.46	0.323709		18-09	TRK	UNKNOWN	28	28.615	28.94	28.5183	0.477538
18-11	ASL	UNKNOWN	24.673	24.695	24.861	24.7431	0.10249		18-11	BTL	UNKNOWN	26.725	26.628	26.727	26.6937	0.0566017		18-11	TRK	UNKNOWN	31.809	32.312		32.0602	0.35554
18-14	ASL	UNKNOWN	23.608	23.7	23.653	23.6538	0.0458453		18-14	BTL	UNKNOWN	25.987	25.892	25.931	25.9366	0.0480705		18-14	TRK	UNKNOWN	31.105	31.495	31.62	31.407	0.268698
Sample Name	Target Name	Task	CT-1	CT-2	CT-3	Ct Mean	Ct SD		Sample Name	Target Name	Task	CT-1	CT-2	CT-3	Ct Mean	Ct SD		Sample Name	Target Name	Task	CT-1	CT-2	CT-3	Ct Mean	Ct SD
18-00	VMA1	UNKNOWN	25.701	25.744	25.731	25.7254	0.0220165		18-00	TBP	UNKNOWN	25.969	26.527		26.2478	0.39419		18-00	VMA3	UNKNOWN	23.3	23.483	24.149	23.644	0.44679
18-02	VMA1	UNKNOWN	25.213	25.192	25.298	25.2345	0.056066		18-02	TBP	UNKNOWN	25.626	25.646	26.329	25.8667	0.400155		18-02	VMA3	UNKNOWN	21.936	21.943	21.988	21.9558	0.0280545
18-03	VMA1	UNKNOWN	25.331	25.43	25.349	25.3701	0.0527702		18-03	TBP	UNKNOWN	25.567	25.786		25.6767	0.155268		18-03	VMA3	UNKNOWN	22.129	21.722	21.69	21.8471	0.244817
18-05	VMA1	UNKNOWN	23.503	23.596	23.777	23.6255	0.139054		18-05	TBP	UNKNOWN	23.298	23.125	23.545	23.3226	0.210883		18-05	VMA3	UNKNOWN	20.664	20.815	21.297	20.9251	0.330654
18-07	VMA1	UNKNOWN	25.886	26.055	25.842	25.928	0.112446		18-07	TBP	UNKNOWN	25.883	25.634	25.627	25.7147	0.145954		18-07	VMA3	UNKNOWN	22.833	22.506	22.566	22.6353	0.17401
18-09	VMA1	UNKNOWN	25.176	24.985	25.078	25.0797	0.0958025		18-09	TBP	UNKNOWN	24.886	24.725	24.674	24.7615	0.110674		18-09	VMA3	UNKNOWN	21.768	21.793	21.811	21.7906	0.0215432
18-11	VMA1	UNKNOWN	27.585	27.84	27.966	27.7972	0.194414		18-11	TBP	UNKNOWN	28.25	27.883	28.091	28.0746	0.183966		18-11	VMA3	UNKNOWN	25.719	25.823	25.53	25.6904	0.148852
18-14	VMA1	UNKNOWN	27.084	27.085	26.902	27.0238	0.105639		18-14	TBP	UNKNOWN	27.958	28.612	28.002	28.1907	0.365884		18-14	VMA3	UNKNOWN	23.959	23.948	23.929	23.9454	0.0152995
Sample Name	Target Name	Task	CT-1	CT-2	CT-3	Ct Mean	Ct SD		Sample Name	Target Name	Task	CT-1	CT-2	CT-3	Ct Mean	Ct SD		Sample Name	Target Name	Task	CT-1	CT-2	CT-3	Ct Mean	Ct SD
18-00	VMA2	UNKNOWN	24.765	24.731	24.829	24.7748	0.0498814		18-00	ACL	UNKNOWN	26.487	26.558	26.204	26.4163	0.187301		18-00	FRH	UNKNOWN	26.927	26.873	27.263	27.021	0.211245
18-02	VMA2	UNKNOWN	23.456	23.923	23.349	23.5758	0.305132		18-02	ACL	UNKNOWN	25.517	25.632		25.5745	0.0809287		18-02	FRH	UNKNOWN	25.952	25.809	25.848	25.87	0.0738285
18-03	VMA2	UNKNOWN	23.813	23.836	23.792	23.8135	0.0218632		18-03	ACL	UNKNOWN	26.324	26.769	26.907	26.6666	0.304547		18-03	FRH	UNKNOWN	27.496	27.694	28.163	27.7842	0.342198
18-05	VMA2	UNKNOWN	22.453	22.531	22.509	22.4977	0.0403983		18-05	ACL	UNKNOWN	22.464	22.761	22.659	22.628	0.150731		18-05	FRH	UNKNOWN	26.272	26.252	26.566	26.3634	0.175587
18-07	VMA2	UNKNOWN	25.007	24.8		24.9035	0.145967		18-07	ACL	UNKNOWN	26.772	26.47	26.812	26.6845	0.187261		18-07	FRH	UNKNOWN	27.289	27.207	27.138	27.2112	0.0759773
18-09	VMA2	UNKNOWN	23.877	23.842	23.945	23.8882	0.052655		18-09	ACL	UNKNOWN	24.929	25.794	25.079	25.2673	0.462206		18-09	FRH	UNKNOWN	27.95	27.53	27.613	27.6977	0.222604
18-11	VMA2	UNKNOWN	27.412	27.318	27.22	27.3164	0.0962929		18-11	ACL	UNKNOWN	30.772	30.632	30.23	30.5447	0.281221		18-11	FRH	UNKNOWN	29.374	29.322	29.771	29.489	0.245862
18-14	VMA2	UNKNOWN	25.491	25.739	25.825	25.6849	0.173668		18-14	ACL	UNKNOWN	27.083	27.107	27.645	27.2786	0.31785		18-14	FRH	UNKNOWN	28.603	28.491	28.538	28.5438	0.056001
