# Supplementary material for: Selection and Evaluation of Reference Genes for Expression Studies with Quantitative PCR in the Model Fungus Neurospora crassa under Different Environmental Conditions in Continuous Culture
Source: PLoS One. 2014 Dec 4;9(12):e112706. doi: 10.1371/journal.pone.0112706 (PMC4256298; doi:10.1371/journal.pone.0112706)
Supplement: Data S2 — Raw CT values and intra-assay variations for reference genes assessed using absolute quantification. (XLSX) [file pone.0112706.s014.xlsx]

## Sheet: VMA3 RNA DNA 27
Instrument Type	ViiA 7
Passive Reference	ROX
Quantification Cycle Method	Ct
Signal Smoothing On	false
Stage/ Cycle where Analysis is performed	Stage 2, Step 2
Well	Well Position	Sample Name	Target Name	Task	Reporter	Quencher	CT	Ct Mean	Ct SD	Quantity	Quantity Mean	Quantity SD	Automatic Ct Threshold	Ct Threshold	Automatic Baseline	Baseline Start	Baseline End	Tm1	Tm2	Tm3	Custom1	Custom2	Custom3	Custom4	Custom5	Custom6	NOAMP	EXPFAIL	MTP
1	A1		VMA3	STANDARD	SYBR	None	11.645	11.6736	0.0409323	100000000			FALSE	0.111969	TRUE	3	8	81.0357									N	N	N
2	A2		VMA3	STANDARD	SYBR	None	11.703	11.6736	0.0409323	100000000			FALSE	0.111969	TRUE	3	8	81.0357									N	N	N
3	A3	27-03 RNA	VMA3	UNKNOWN	SYBR	None	19.746	19.7658	0.0179465	373294	368180	4586.6	FALSE	0.111969	TRUE	3	15	81.0357									N	N	N
4	A4	27-03 RNA	VMA3	UNKNOWN	SYBR	None	19.781	19.7658	0.0179465	364431	368180	4586.6	FALSE	0.111969	TRUE	3	15	81.0357									N	N	N
5	A5	27-03 RNA	VMA3	UNKNOWN	SYBR	None	19.771	19.7658	0.0179465	366814	368180	4586.6	FALSE	0.111969	TRUE	3	15	81.0357									N	N	N
6	A6	27-18 RNA	VMA3	UNKNOWN	SYBR	None	22.139	22.0223	0.10292	71165.2	77305.1	5406.22	FALSE	0.111969	TRUE	3	18	80.7389									N	N	N
7	A7	27-18 RNA	VMA3	UNKNOWN	SYBR	None	21.981	22.0223	0.10292	79398.7	77305.1	5406.22	FALSE	0.111969	TRUE	3	18	80.7389									N	N	N
8	A8	27-18 RNA	VMA3	UNKNOWN	SYBR	None	21.946	22.0223	0.10292	81351.4	77305.1	5406.22	FALSE	0.111969	TRUE	3	17	80.7389									N	N	N
9	A9	27-12 DNA	VMA3	UNKNOWN	SYBR	None	17.214	17.1101	0.12056	2154264	2321021	196201	FALSE	0.111969	TRUE	3	13	80.442									N	N	N
10	A10	27-12 DNA	VMA3	UNKNOWN	SYBR	None	16.978	17.1101	0.12056	2.53721e+06	2321021	196201	FALSE	0.111969	TRUE	3	13	80.541									N	N	N
11	A11	27-12 DNA	VMA3	UNKNOWN	SYBR	None	17.138	17.1101	0.12056	2.27159e+06	2321021	196201	FALSE	0.111969	TRUE	3	13	80.541									N	N	N
12	A12						Undetermined																				N	N	N
13	B1		VMA3	STANDARD	SYBR	None	14.942	15.0481	0.15048	10000000			FALSE	0.111969	TRUE	3	10	81.0357									N	N	N
14	B2		VMA3	STANDARD	SYBR	None	15.155	15.0481	0.15048	10000000			FALSE	0.111969	TRUE	3	11	80.9368									N	N	N
15	B3	27-06 RNA	VMA3	UNKNOWN	SYBR	None	21.599	21.6227	0.0757576	103487	101865	5281.2	FALSE	0.111969	TRUE	3	17	80.9368									N	N	N
16	B4	27-06 RNA	VMA3	UNKNOWN	SYBR	None	21.708	21.6227	0.0757576	95963.2	101865	5281.2	FALSE	0.111969	TRUE	3	17	80.8378									N	N	N
17	B5	27-06 RNA	VMA3	UNKNOWN	SYBR	None	21.562	21.6227	0.0757576	106145	101865	5281.2	FALSE	0.111969	TRUE	3	17	80.9368									N	N	N
18	B6	27-19 RNA	VMA3	UNKNOWN	SYBR	None	22.912	22.809	0.0889061	41690.5	44815.6	2708.5	FALSE	0.111969	TRUE	3	18	80.7389									N	N	N
19	B7	27-19 RNA	VMA3	UNKNOWN	SYBR	None	22.761	22.809	0.0889061	46271.2	44815.6	2708.5	FALSE	0.111969	TRUE	3	18	80.7389									N	N	N
20	B8	27-19 RNA	VMA3	UNKNOWN	SYBR	None	22.754	22.809	0.0889061	46485	44815.6	2708.5	FALSE	0.111969	TRUE	3	18	80.8378									N	N	N
21	B9	27-15 DNA	VMA3	UNKNOWN	SYBR	None	17.275	17.3498	0.0956038	2065327	1.96421e+06	127974	FALSE	0.111969	TRUE	3	13	80.541									N	N	N
22	B10	27-15 DNA	VMA3	UNKNOWN	SYBR	None	17.317	17.3498	0.0956038	2.00697e+06	1.96421e+06	127974	FALSE	0.111969	TRUE	3	13	80.6399									N	N	N
23	B11	27-15 DNA	VMA3	UNKNOWN	SYBR	None	17.458	17.3498	0.0956038	1.82033e+06	1.96421e+06	127974	FALSE	0.111969	TRUE	3	13	80.541									N	N	N
24	B12						Undetermined																				N	N	N
25	C1		VMA3	STANDARD	SYBR	None	18.179	18.2233	0.06214	1000000			FALSE	0.111969	TRUE	3	13	81.0357									N	N	N
26	C2		VMA3	STANDARD	SYBR	None	18.267	18.2233	0.06214	1000000			FALSE	0.111969	TRUE	3	14	81.0357									N	N	N
27	C3	27-07 RNA	VMA3	UNKNOWN	SYBR	None	20.835	20.863	0.0428697	175580	172269	5070.21	FALSE	0.111969	TRUE	3	16	80.9368									N	N	N
28	C4	27-07 RNA	VMA3	UNKNOWN	SYBR	None	20.912	20.863	0.0428697	166432	172269	5070.21	FALSE	0.111969	TRUE	3	16	80.8378									N	N	N
29	C5	27-07 RNA	VMA3	UNKNOWN	SYBR	None	20.842	20.863	0.0428697	174795	172269	5070.21	FALSE	0.111969	TRUE	3	16	80.9368									N	N	N
30	C6	27-20 RNA	VMA3	UNKNOWN	SYBR	None	21.973	21.9807	0.00637329	79829.6	79429.1	350.922	FALSE	0.111969	TRUE	3	17	80.541									N	N	N
31	C7	27-20 RNA	VMA3	UNKNOWN	SYBR	None	21.985	21.9807	0.00637329	79175.6	79429.1	350.922	FALSE	0.111969	TRUE	3	17	80.541									N	N	N
32	C8	27-20 RNA	VMA3	UNKNOWN	SYBR	None	21.983	21.9807	0.00637329	79282.1	79429.1	350.922	FALSE	0.111969	TRUE	3	17	80.6399									N	N	N
33	C9	27-16 DNA	VMA3	UNKNOWN	SYBR	None	17.736	17.8869	0.130805	1.50074e+06	1.35602e+06	125744	FALSE	0.111969	TRUE	3	13	80.541									N	N	N
34	C10	27-16 DNA	VMA3	UNKNOWN	SYBR	None	17.951	17.8869	0.130805	1.29382e+06	1.35602e+06	125744	FALSE	0.111969	TRUE	3	13	80.541									N	N	N
35	C11	27-16 DNA	VMA3	UNKNOWN	SYBR	None	17.974	17.8869	0.130805	1.2735e+06	1.35602e+06	125744	FALSE	0.111969	TRUE	3	14	80.6399									N	N	N
36	C12						Undetermined																				N	N	N
37	D1		VMA3	STANDARD	SYBR	None	21.665	21.6336	0.0450088	100000			FALSE	0.111969	TRUE	3	17	81.1347									N	N	N
38	D2		VMA3	STANDARD	SYBR	None	21.602	21.6336	0.0450088	100000			FALSE	0.111969	TRUE	3	17	81.1347									N	N	N
39	D3	27-08 RNA	VMA3	UNKNOWN	SYBR	None	23.261	23.3263	0.0662494	32739.4	31307.3	1434.83	FALSE	0.111969	TRUE	3	19	81.0357									N	N	N
40	D4	27-08 RNA	VMA3	UNKNOWN	SYBR	None	23.393	23.3263	0.0662494	29869.7	31307.3	1434.83	FALSE	0.111969	TRUE	3	19	80.9368									N	N	N
41	D5	27-08 RNA	VMA3	UNKNOWN	SYBR	None	23.325	23.3263	0.0662494	31312.7	31307.3	1434.83	FALSE	0.111969	TRUE	3	18	80.9368									N	N	N
42	D6	27-21 RNA	VMA3	UNKNOWN	SYBR	None	22.062	21.9354	0.11143	75077.2	82120.5	6208.72	FALSE	0.111969	TRUE	3	17	80.541									N	N	N
43	D7	27-21 RNA	VMA3	UNKNOWN	SYBR	None	21.892	21.9354	0.11143	84483.7	82120.5	6208.72	FALSE	0.111969	TRUE	3	17	80.7389									N	N	N
44	D8	27-21 RNA	VMA3	UNKNOWN	SYBR	None	21.853	21.9354	0.11143	86800.6	82120.5	6208.72	FALSE	0.111969	TRUE	3	17	80.8378									N	N	N
45	D9	27-17 DNA	VMA3	UNKNOWN	SYBR	None	17.355	17.4469	0.10137	1.95386e+06	1.83681e+06	127718	FALSE	0.111969	TRUE	3	13	80.6399									N	N	N
46	D10	27-17 DNA	VMA3	UNKNOWN	SYBR	None	17.556	17.4469	0.10137	1.70059e+06	1.83681e+06	127718	FALSE	0.111969	TRUE	3	13	80.541									N	N	N
47	D11	27-17 DNA	VMA3	UNKNOWN	SYBR	None	17.43	17.4469	0.10137	1.85599e+06	1.83681e+06	127718	FALSE	0.111969	TRUE	3	13	80.541									N	N	N
48	D12						Undetermined																				N	N	N
49	E1		VMA3	STANDARD	SYBR	None	24.751	24.8087	0.0818782	10000			FALSE	0.111969	TRUE	3	20	81.0357									N	N	N
50	E2		VMA3	STANDARD	SYBR	None	24.867	24.8087	0.0818782	10000			FALSE	0.111969	TRUE	3	20	81.0357									N	N	N
51	E3	27-12 RNA	VMA3	UNKNOWN	SYBR	None	20.969	21.0875	0.177416	159990	148157	17537.9	FALSE	0.111969	TRUE	3	16	81.0357									N	N	N
52	E4	27-12 RNA	VMA3	UNKNOWN	SYBR	None	21.002	21.0875	0.177416	156473	148157	17537.9	FALSE	0.111969	TRUE	3	16	80.9368									N	N	N
53	E5	27-12 RNA	VMA3	UNKNOWN	SYBR	None	21.291	21.0875	0.177416	128008	148157	17537.9	FALSE	0.111969	TRUE	3	17	80.9368									N	N	N
54	E6	27-03 DNA	VMA3	UNKNOWN	SYBR	None	17.36	17.4154	0.0629099	1.94699e+06	1.87544e+06	81123	FALSE	0.111969	TRUE	3	13	80.6399									N	N	N
55	E7	27-03 DNA	VMA3	UNKNOWN	SYBR	None	17.484	17.4154	0.0629099	1787304	1.87544e+06	81123	FALSE	0.111969	TRUE	3	13	80.6399									N	N	N
56	E8	27-03 DNA	VMA3	UNKNOWN	SYBR	None	17.402	17.4154	0.0629099	1.89202e+06	1.87544e+06	81123	FALSE	0.111969	TRUE	3	13	80.7389									N	N	N
57	E9	27-18 DNA	VMA3	UNKNOWN	SYBR	None	18.073	17.9743	0.0923262	1.18838e+06	1.27454e+06	80795.7	FALSE	0.111969	TRUE	3	14	80.442									N	N	N
58	E10	27-18 DNA	VMA3	UNKNOWN	SYBR	None	17.891	17.9743	0.0923262	1.3486e+06	1.27454e+06	80795.7	FALSE	0.111969	TRUE	3	14	80.541									N	N	N
59	E11	27-18 DNA	VMA3	UNKNOWN	SYBR	None	17.959	17.9743	0.0923262	1.28663e+06	1.27454e+06	80795.7	FALSE	0.111969	TRUE	3	14	80.541									N	N	N
60	E12						Undetermined																				N	N	N
61	F1		VMA3	STANDARD	SYBR	None	28.68	28.8032	0.174283	1000			FALSE	0.111969	TRUE	3	24	80.9368									N	N	N
62	F2		VMA3	STANDARD	SYBR	None	28.926	28.8032	0.174283	1000			FALSE	0.111969	TRUE	3	24	80.9368									N	N	N
63	F3	27-15 RNA	VMA3	UNKNOWN	SYBR	None	22.617	22.7273	0.0963122	51138.3	47435.9	3219.45	FALSE	0.111969	TRUE	3	18	80.9368									N	N	N
64	F4	27-15 RNA	VMA3	UNKNOWN	SYBR	None	22.792	22.7273	0.0963122	45294.4	47435.9	3219.45	FALSE	0.111969	TRUE	3	18	80.7389									N	N	N
65	F5	27-15 RNA	VMA3	UNKNOWN	SYBR	None	22.773	22.7273	0.0963122	45875.1	47435.9	3219.45	FALSE	0.111969	TRUE	3	18	80.7389									N	N	N
66	F6	27-06 DNA	VMA3	UNKNOWN	SYBR	None	17.709	17.788	0.0700351	1.52968e+06	1.44922e+06	71056.1	FALSE	0.111969	TRUE	3	13	80.541									N	N	N
67	F7	27-06 DNA	VMA3	UNKNOWN	SYBR	None	17.813	17.788	0.0700351	1.4229e+06	1.44922e+06	71056.1	FALSE	0.111969	TRUE	3	13	80.541									N	N	N
68	F8	27-06 DNA	VMA3	UNKNOWN	SYBR	None	17.842	17.788	0.0700351	1.39508e+06	1.44922e+06	71056.1	FALSE	0.111969	TRUE	3	13	80.541									N	N	N
69	F9	27-19 DNA	VMA3	UNKNOWN	SYBR	None	17.979	18.0167	0.0982503	1.26827e+06	1.23793e+06	82766.7	FALSE	0.111969	TRUE	3	14	80.541									N	N	N
70	F10	27-19 DNA	VMA3	UNKNOWN	SYBR	None	17.942	18.0167	0.0982503	1.30124e+06	1.23793e+06	82766.7	FALSE	0.111969	TRUE	3	14	80.541									N	N	N
71	F11	27-19 DNA	VMA3	UNKNOWN	SYBR	None	18.128	18.0167	0.0982503	1.14427e+06	1.23793e+06	82766.7	FALSE	0.111969	TRUE	3	14	80.541									N	N	N
72	F12						Undetermined																				N	N	N
73	G1		VMA3	STANDARD	SYBR	None	31.172	31.3458	0.245305	100			FALSE	0.111969	TRUE	3	27	80.8378									N	N	N
74	G2		VMA3	STANDARD	SYBR	None	31.519	31.3458	0.245305	100			FALSE	0.111969	TRUE	3	27	80.8378									N	N	N
75	G3	27-16 RNA	VMA3	UNKNOWN	SYBR	None	20.971	21.0435	0.0933944	159824	152196	9689.55	FALSE	0.111969	TRUE	3	16	80.7389									N	N	N
76	G4	27-16 RNA	VMA3	UNKNOWN	SYBR	None	21.149	21.0435	0.0933944	141293	152196	9689.55	FALSE	0.111969	TRUE	3	16	80.6399									N	N	N
77	G5	27-16 RNA	VMA3	UNKNOWN	SYBR	None	21.011	21.0435	0.0933944	155470	152196	9689.55	FALSE	0.111969	TRUE	3	17	80.7389									N	N	N
78	G6	27-07 DNA	VMA3	UNKNOWN	SYBR	None	16.72	16.7176	0.0834165	3.03393e+06	3.04201e+06	175835	FALSE	0.111969	TRUE	3	12	80.541									N	N	N
79	G7	27-07 DNA	VMA3	UNKNOWN	SYBR	None	16.8	16.7176	0.0834165	2870351	3.04201e+06	175835	FALSE	0.111969	TRUE	3	13	80.541									N	N	N
80	G8	27-07 DNA	VMA3	UNKNOWN	SYBR	None	16.633	16.7176	0.0834165	3.22174e+06	3.04201e+06	175835	FALSE	0.111969	TRUE	3	12	80.6399									N	N	N
81	G9	27-20 DNA	VMA3	UNKNOWN	SYBR	None	16.925	16.9481	0.0294421	2.63253e+06	2.59066e+06	52573.5	FALSE	0.111969	TRUE	3	13	80.442									N	N	N
82	G10	27-20 DNA	VMA3	UNKNOWN	SYBR	None	16.938	16.9481	0.0294421	2.60779e+06	2.59066e+06	52573.5	FALSE	0.111969	TRUE	3	13	80.541									N	N	N
83	G11	27-20 DNA	VMA3	UNKNOWN	SYBR	None	16.981	16.9481	0.0294421	2.53166e+06	2.59066e+06	52573.5	FALSE	0.111969	TRUE	3	13	80.442									N	N	N
84	G12						Undetermined																				N	N	N
85	H1		VMA3	STANDARD	SYBR	None	Undetermined			10			FALSE	0.111969	TRUE	3	39	61.2454	84.9938	81.7284							Y	Y	Y
86	H2		VMA3	STANDARD	SYBR	None	Undetermined			10			FALSE	0.111969	TRUE	3	35	81.1347	90.1393	85.9833							N	N	Y
87	H3	27-17 RNA	VMA3	UNKNOWN	SYBR	None	24.09	23.8817	0.180735	18441.5	21405.3	2579.1	FALSE	0.111969	TRUE	3	19	80.6399									N	N	N
88	H4	27-17 RNA	VMA3	UNKNOWN	SYBR	None	23.794	23.8817	0.180735	22635.5	21405.3	2579.1	FALSE	0.111969	TRUE	3	19	80.7389									N	N	N
89	H5	27-17 RNA	VMA3	UNKNOWN	SYBR	None	23.762	23.8817	0.180735	23139	21405.3	2579.1	FALSE	0.111969	TRUE	3	19	80.8378									N	N	N
90	H6	27-08 DNA	VMA3	UNKNOWN	SYBR	None	17.28	17.2904	0.0333625	2.0592e+06	2.04409e+06	46978.3	FALSE	0.111969	TRUE	3	13	80.541									N	N	N
91	H7	27-08 DNA	VMA3	UNKNOWN	SYBR	None	17.328	17.2904	0.0333625	1.99142e+06	2.04409e+06	46978.3	FALSE	0.111969	TRUE	3	13	80.541									N	N	N
92	H8	27-08 DNA	VMA3	UNKNOWN	SYBR	None	17.264	17.2904	0.0333625	2.08166e+06	2.04409e+06	46978.3	FALSE	0.111969	TRUE	3	13	80.541									N	N	N
93	H9	27-21 DNA	VMA3	UNKNOWN	SYBR	None	16.951	16.9127	0.0541017	2.58529e+06	2.65562e+06	99459.5	FALSE	0.111969	TRUE	3	13	80.7389									N	N	N
94	H10	27-21 DNA	VMA3	UNKNOWN	SYBR	None	16.874	16.9127	0.0541017	2.72594e+06	2.65562e+06	99459.5	FALSE	0.111969	TRUE	3	12	80.8378									N	N	N
95	H11	27-21 DNA	VMA3	UNKNOWN	SYBR	None	Undetermined						FALSE	0.111969	TRUE	3	5										N	N	N
96	H12		VMA3	NTC	SYBR	None	Undetermined						FALSE	0.111969	TRUE	3	39	61.3443									N	N	N

## Sheet: VMA3 RNA DNA 26
Instrument Type	ViiA 7
Passive Reference	ROX
Quantification Cycle Method	Ct
Signal Smoothing On	false
Stage/ Cycle where Analysis is performed	Stage 2, Step 2
Well	Well Position	Sample Name	Target Name	Task	Reporter	Quencher	CT	Ct Mean	Ct SD	Quantity	Quantity Mean	Quantity SD	Automatic Ct Threshold	Ct Threshold	Automatic Baseline	Baseline Start	Baseline End	Tm1	Tm2	Tm3	Custom1	Custom2	Custom3	Custom4	Custom5	Custom6	HIGHSD
1	A1		VMA3	STANDARD	SYBR	None	11.285	11.4702	0.261277	100000000			FALSE	0.111969	TRUE	3	7	80.8721									N
2	A2		VMA3	STANDARD	SYBR	None	11.655	11.4702	0.261277	100000000			FALSE	0.111969	TRUE	3	7	80.8721									N
3	A3	26-04 RNA	VMA3	UNKNOWN	SYBR	None	25.92	25.9664	0.0429546	6227.29	6042.12	169.688	FALSE	0.111969	TRUE	3	21	80.8721									N
4	A4	26-04 RNA	VMA3	UNKNOWN	SYBR	None	25.975	25.9664	0.0429546	6005.03	6042.12	169.688	FALSE	0.111969	TRUE	3	21	80.8721									N
5	A5	26-04 RNA	VMA3	UNKNOWN	SYBR	None	26.004	25.9664	0.0429546	5894.05	6042.12	169.688	FALSE	0.111969	TRUE	3	21	80.8721									N
6	A6	26-25 RNA	VMA3	UNKNOWN	SYBR	None	24.428	24.4798	0.0448168	16447.5	15907.1	468.035	FALSE	0.111969	TRUE	3	20	80.9707									N
7	A7	26-25 RNA	VMA3	UNKNOWN	SYBR	None	24.505	24.4798	0.0448168	15638.8	15907.1	468.035	FALSE	0.111969	TRUE	3	20	80.9707									N
8	A8	26-25 RNA	VMA3	UNKNOWN	SYBR	None	24.506	24.4798	0.0448168	15634.9	15907.1	468.035	FALSE	0.111969	TRUE	3	20	80.9707									N
9	A9	26-16 DNA	VMA3	UNKNOWN	SYBR	None	16.152	16.1644	0.0448246	3.60023e+06	3.57282e+06	103692	FALSE	0.111969	TRUE	3	12	80.7735									N
10	A10	26-16 DNA	VMA3	UNKNOWN	SYBR	None	16.127	16.1644	0.0448246	3.66005e+06	3.57282e+06	103692	FALSE	0.111969	TRUE	3	12	80.6748									N
11	A11	26-16 DNA	VMA3	UNKNOWN	SYBR	None	16.214	16.1644	0.0448246	3.45818e+06	3.57282e+06	103692	FALSE	0.111969	TRUE	3	12	80.5762									N
12	A12						Undetermined																				N
13	B1		VMA3	STANDARD	SYBR	None	14.611	14.6912	0.113306	10000000			FALSE	0.111969	TRUE	3	10	80.9707									N
14	B2		VMA3	STANDARD	SYBR	None	14.771	14.6912	0.113306	10000000			FALSE	0.111969	TRUE	3	10	80.9707									N
15	B3	26-09 RNA	VMA3	UNKNOWN	SYBR	None	20.929	21.0063	0.118008	160482	152945	11487.2	FALSE	0.111969	TRUE	3	16	80.9707									N
16	B4	26-09 RNA	VMA3	UNKNOWN	SYBR	None	20.947	21.0063	0.118008	158629	152945	11487.2	FALSE	0.111969	TRUE	3	16	80.9707									N
17	B5	26-09 RNA	VMA3	UNKNOWN	SYBR	None	21.142	21.0063	0.118008	139724	152945	11487.2	FALSE	0.111969	TRUE	3	16	80.8721									N
18	B6	26-27 RNA	VMA3	UNKNOWN	SYBR	None	25.64	25.5713	0.061375	7468.89	7816.62	309.493	FALSE	0.111969	TRUE	3	21	80.7735									N
19	B7	26-27 RNA	VMA3	UNKNOWN	SYBR	None	25.523	25.5713	0.061375	8061.9	7816.62	309.493	FALSE	0.111969	TRUE	3	21	80.7735									N
20	B8	26-27 RNA	VMA3	UNKNOWN	SYBR	None	25.551	25.5713	0.061375	7919.07	7816.62	309.493	FALSE	0.111969	TRUE	3	21	80.8721									N
21	B9	26-18 DNA	VMA3	UNKNOWN	SYBR	None	16.339	16.4113	0.0635628	3187972	3.04311e+06	127219	FALSE	0.111969	TRUE	3	12	80.5762									N
22	B10	26-18 DNA	VMA3	UNKNOWN	SYBR	None	16.437	16.4113	0.0635628	2.99182e+06	3.04311e+06	127219	FALSE	0.111969	TRUE	3	12	80.6748									N
23	B11	26-18 DNA	VMA3	UNKNOWN	SYBR	None	16.458	16.4113	0.0635628	2.94955e+06	3.04311e+06	127219	FALSE	0.111969	TRUE	3	12	80.6748									N
24	B12						Undetermined																				N
25	C1		VMA3	STANDARD	SYBR	None	17.929	18.136	0.293171	1000000			FALSE	0.111969	TRUE	3	13	80.9707									N
26	C2		VMA3	STANDARD	SYBR	None	18.343	18.136	0.293171	1000000			FALSE	0.111969	TRUE	3	14	80.9707									N
27	C3	26-10 RNA	VMA3	UNKNOWN	SYBR	None	22.468	22.4797	0.129535	58949.4	58624.7	4911.29	FALSE	0.111969	TRUE	3	18	80.8721									N
28	C4	26-10 RNA	VMA3	UNKNOWN	SYBR	None	22.357	22.4797	0.129535	63365.6	58624.7	4911.29	FALSE	0.111969	TRUE	3	18	80.9707									N
29	C5	26-10 RNA	VMA3	UNKNOWN	SYBR	None	22.615	22.4797	0.129535	53559.1	58624.7	4911.29	FALSE	0.111969	TRUE	3	18	80.8721									N
30	C6	26-29 RNA	VMA3	UNKNOWN	SYBR	None	29.622	29.6855	0.152554	558.722	538.002	51.9997	FALSE	0.111969	TRUE	3	25	80.7735									N
31	C7	26-29 RNA	VMA3	UNKNOWN	SYBR	None	29.859	29.6855	0.152554	478.837	538.002	51.9997	FALSE	0.111969	TRUE	3	25	80.7735									N
32	C8	26-29 RNA	VMA3	UNKNOWN	SYBR	None	29.575	29.6855	0.152554	576.448	538.002	51.9997	FALSE	0.111969	TRUE	3	25	80.8721									N
33	C9	26-20 DNA	VMA3	UNKNOWN	SYBR	None	17.403	17.4103	0.0124174	1.59494e+06	1.587e+06	12801.6	FALSE	0.111969	TRUE	3	13	80.4775									N
34	C10	26-20 DNA	VMA3	UNKNOWN	SYBR	None	17.425	17.4103	0.0124174	1.57224e+06	1.587e+06	12801.6	FALSE	0.111969	TRUE	3	13	80.5762									N
35	C11	26-20 DNA	VMA3	UNKNOWN	SYBR	None	17.404	17.4103	0.0124174	1.59384e+06	1.587e+06	12801.6	FALSE	0.111969	TRUE	3	13	80.5762									N
36	C12						Undetermined																				N
37	D1		VMA3	STANDARD	SYBR	None	21.274	21.3474	0.104232	100000			FALSE	0.111969	TRUE	3	17	81.0694									N
38	D2		VMA3	STANDARD	SYBR	None	21.421	21.3474	0.104232	100000			FALSE	0.111969	TRUE	3	17	80.9707									N
39	D3	26-11 RNA	VMA3	UNKNOWN	SYBR	None	21.408	21.3953	0.022494	117499	118499	1742.87	FALSE	0.111969	TRUE	3	17	80.9707									N
40	D4	26-11 RNA	VMA3	UNKNOWN	SYBR	None	21.408	21.3953	0.022494	117486	118499	1742.87	FALSE	0.111969	TRUE	3	17	80.8721									N
41	D5	26-11 RNA	VMA3	UNKNOWN	SYBR	None	21.369	21.3953	0.022494	120511	118499	1742.87	FALSE	0.111969	TRUE	3	17	80.9707									N
42	D6	26-30 RNA	VMA3	UNKNOWN	SYBR	None	27.56	27.5505	0.0809955	2140.31	2155.3	114.135	FALSE	0.111969	TRUE	3	23	80.7735									N
43	D7	26-30 RNA	VMA3	UNKNOWN	SYBR	None	27.465	27.5505	0.0809955	2276.19	2155.3	114.135	FALSE	0.111969	TRUE	3	23	80.7735									N
44	D8	26-30 RNA	VMA3	UNKNOWN	SYBR	None	27.626	27.5505	0.0809955	2049.4	2155.3	114.135	FALSE	0.111969	TRUE	3	23	80.8721									N
45	D9	26-21 DNA	VMA3	UNKNOWN	SYBR	None	16.598	16.601	0.0124657	2.69328e+06	2.68801e+06	21787.5	FALSE	0.111969	TRUE	3	12	80.6748									N
46	D10	26-21 DNA	VMA3	UNKNOWN	SYBR	None	16.59	16.601	0.0124657	2706689	2.68801e+06	21787.5	FALSE	0.111969	TRUE	3	12	80.7735									N
47	D11	26-21 DNA	VMA3	UNKNOWN	SYBR	None	16.615	16.601	0.0124657	2.66408e+06	2.68801e+06	21787.5	FALSE	0.111969	TRUE	3	12	80.7735									N
48	D12						Undetermined																				N
49	E1		VMA3	STANDARD	SYBR	None	24.694	24.7966	0.144997	10000			FALSE	0.111969	TRUE	3	20	80.9707									N
50	E2		VMA3	STANDARD	SYBR	None	24.899	24.7966	0.144997	10000			FALSE	0.111969	TRUE	3	20	80.9707									N
51	E3	26-16 RNA	VMA3	UNKNOWN	SYBR	None	22.757	22.7395	0.0298473	48835.5	49390	965.189	FALSE	0.111969	TRUE	3	18	80.9707									N
52	E4	26-16 RNA	VMA3	UNKNOWN	SYBR	None	22.757	22.7395	0.0298473	48830	49390	965.189	FALSE	0.111969	TRUE	3	18	80.9707									N
53	E5	26-16 RNA	VMA3	UNKNOWN	SYBR	None	22.705	22.7395	0.0298473	50504.5	49390	965.189	FALSE	0.111969	TRUE	3	18	80.9707									N
54	E6	26-04 DNA	VMA3	UNKNOWN	SYBR	None	16.831	16.7835	0.0434749	2.31361e+06	2.3875e+06	67241.6	FALSE	0.111969	TRUE	3	12	80.6748									N
55	E7	26-04 DNA	VMA3	UNKNOWN	SYBR	None	16.773	16.7835	0.0434749	2.40378e+06	2.3875e+06	67241.6	FALSE	0.111969	TRUE	3	12	80.6748									N
56	E8	26-04 DNA	VMA3	UNKNOWN	SYBR	None	16.746	16.7835	0.0434749	2.4451e+06	2.3875e+06	67241.6	FALSE	0.111969	TRUE	3	12	80.7735									N
57	E9	26-25 DNA	VMA3	UNKNOWN	SYBR	None	16.07	16.0968	0.0256564	3798132	3.73287e+06	62429.4	FALSE	0.111969	TRUE	3	12	80.6748									N
58	E10	26-25 DNA	VMA3	UNKNOWN	SYBR	None	16.121	16.0968	0.0256564	3.67372e+06	3.73287e+06	62429.4	FALSE	0.111969	TRUE	3	12	80.6748									N
59	E11	26-25 DNA	VMA3	UNKNOWN	SYBR	None	16.099	16.0968	0.0256564	3.72675e+06	3.73287e+06	62429.4	FALSE	0.111969	TRUE	3	12	80.6748									N
60	E12						Undetermined																				N
61	F1		VMA3	STANDARD	SYBR	None	27.762	28.1231	0.5108	1000			FALSE	0.111969	TRUE	3	23	80.8721									Y
62	F2		VMA3	STANDARD	SYBR	None	28.484	28.1231	0.5108	1000			FALSE	0.111969	TRUE	3	24	80.8721									Y
63	F3	26-18 RNA	VMA3	UNKNOWN	SYBR	None	22.39	22.4093	0.0211919	62000.5	61230.4	843.515	FALSE	0.111969	TRUE	3	18	80.7735									N
64	F4	26-18 RNA	VMA3	UNKNOWN	SYBR	None	22.432	22.4093	0.0211919	60328.9	61230.4	843.515	FALSE	0.111969	TRUE	3	18	80.8721									N
65	F5	26-18 RNA	VMA3	UNKNOWN	SYBR	None	22.406	22.4093	0.0211919	61361.9	61230.4	843.515	FALSE	0.111969	TRUE	3	18	80.9707									N
66	F6	26-09 DNA	VMA3	UNKNOWN	SYBR	None	17.277	17.3308	0.0999047	1.73066e+06	1.67369e+06	106773	FALSE	0.111969	TRUE	3	13	80.5762									N
67	F7	26-09 DNA	VMA3	UNKNOWN	SYBR	None	17.446	17.3308	0.0999047	1.55051e+06	1.67369e+06	106773	FALSE	0.111969	TRUE	3	13	80.6748									N
68	F8	26-09 DNA	VMA3	UNKNOWN	SYBR	None	17.269	17.3308	0.0999047	1739892	1.67369e+06	106773	FALSE	0.111969	TRUE	3	12	80.7735									N
69	F9	26-27 DNA	VMA3	UNKNOWN	SYBR	None	16.238	16.134	0.128948	3.40441e+06	3.6519e+06	311710	FALSE	0.111969	TRUE	3	12	80.5762									N
70	F10	26-27 DNA	VMA3	UNKNOWN	SYBR	None	15.99	16.134	0.128948	4001974	3.6519e+06	311710	FALSE	0.111969	TRUE	3	12	80.5762									N
71	F11	26-27 DNA	VMA3	UNKNOWN	SYBR	None	16.174	16.134	0.128948	3549324	3.6519e+06	311710	FALSE	0.111969	TRUE	3	12	80.6748									N
72	F12						Undetermined																				N
73	G1		VMA3	STANDARD	SYBR	None	32.413	32.1907	0.314985	100			FALSE	0.111969	TRUE	3	28	80.7735									N
74	G2		VMA3	STANDARD	SYBR	None	31.968	32.1907	0.314985	100			FALSE	0.111969	TRUE	3	27	80.7735									N
75	G3	26-20 RNA	VMA3	UNKNOWN	SYBR	None	21.908	21.9309	0.0590958	84847.9	83647	3187.57	FALSE	0.111969	TRUE	3	17	80.7735									N
76	G4	26-20 RNA	VMA3	UNKNOWN	SYBR	None	21.998	21.9309	0.0590958	80033.4	83647	3187.57	FALSE	0.111969	TRUE	3	17	80.7735									N
77	G5	26-20 RNA	VMA3	UNKNOWN	SYBR	None	21.886	21.9309	0.0590958	86059.7	83647	3187.57	FALSE	0.111969	TRUE	3	17	80.8721									N
78	G6	26-10 DNA	VMA3	UNKNOWN	SYBR	None	16.237	16.1903	0.0472881	3.40798e+06	3513225	108270	FALSE	0.111969	TRUE	3	12	80.6748									N
79	G7	26-10 DNA	VMA3	UNKNOWN	SYBR	None	16.192	16.1903	0.0472881	3.50742e+06	3513225	108270	FALSE	0.111969	TRUE	3	12	80.7735									N
80	G8	26-10 DNA	VMA3	UNKNOWN	SYBR	None	16.142	16.1903	0.0472881	3.62428e+06	3513225	108270	FALSE	0.111969	TRUE	3	12	80.7735									N
81	G9	26-29 DNA	VMA3	UNKNOWN	SYBR	None	16.221	16.132	0.0779634	3.44169e+06	3.65109e+06	182722	FALSE	0.111969	TRUE	3	12	80.5762									N
82	G10	26-29 DNA	VMA3	UNKNOWN	SYBR	None	16.078	16.132	0.0779634	3.77818e+06	3.65109e+06	182722	FALSE	0.111969	TRUE	3	11	80.6748									N
83	G11	26-29 DNA	VMA3	UNKNOWN	SYBR	None	16.096	16.132	0.0779634	3733397	3.65109e+06	182722	FALSE	0.111969	TRUE	3	11	80.5762									N
84	G12						Undetermined																				N
85	H1		VMA3	STANDARD	SYBR	None	Undetermined			10			FALSE	0.111969	TRUE	3	35										N
86	H2		VMA3	STANDARD	SYBR	None	37.468	37.4677		10			FALSE	0.111969	TRUE	3	33	73.7697									N
87	H3	26-21 RNA	VMA3	UNKNOWN	SYBR	None	24.591	24.6164	0.046876	14786.6	14553.7	440.268	FALSE	0.111969	TRUE	3	20	80.7735									N
88	H4	26-21 RNA	VMA3	UNKNOWN	SYBR	None	24.67	24.6164	0.046876	14045.9	14553.7	440.268	FALSE	0.111969	TRUE	3	20	80.7735									N
89	H5	26-21 RNA	VMA3	UNKNOWN	SYBR	None	24.587	24.6164	0.046876	14828.5	14553.7	440.268	FALSE	0.111969	TRUE	3	20	80.8721									N
90	H6	26-11 DNA	VMA3	UNKNOWN	SYBR	None	16.705	16.6779	0.0313061	2.51218e+06	2.55715e+06	52297.5	FALSE	0.111969	TRUE	3	12	80.7735									N
91	H7	26-11 DNA	VMA3	UNKNOWN	SYBR	None	16.644	16.6779	0.0313061	2.61454e+06	2.55715e+06	52297.5	FALSE	0.111969	TRUE	3	12	80.7735									N
92	H8	26-11 DNA	VMA3	UNKNOWN	SYBR	None	16.685	16.6779	0.0313061	2544727	2.55715e+06	52297.5	FALSE	0.111969	TRUE	3	12	80.7735									N
93	H9	26-30 DNA	VMA3	UNKNOWN	SYBR	None	17.719	17.7702	0.0724319	1.29804e+06	1.25616e+06	59221.8	FALSE	0.111969	TRUE	3	13	80.6748									N
94	H10	26-30 DNA	VMA3	UNKNOWN	SYBR	None	17.821	17.7702	0.0724319	1.21429e+06	1.25616e+06	59221.8	FALSE	0.111969	TRUE	3	13	80.5762									N
95	H11	26-30 DNA	VMA3	UNKNOWN	SYBR	None	Undetermined						FALSE	0.111969	TRUE	3	39										N
96	H12		VMA3	NTC	SYBR	None	Undetermined						FALSE	0.111969	TRUE	3	39	61.4391									N

## Sheet: VMA3 RNA DNA 25
Instrument Type	ViiA 7
Passive Reference	ROX
Quantification Cycle Method	Ct
Signal Smoothing On	false
Stage/ Cycle where Analysis is performed	Stage 2, Step 2
Well	Well Position	Sample Name	Target Name	Task	Reporter	Quencher	CT	Ct Mean	Ct SD	Quantity	Quantity Mean	Quantity SD	Automatic Ct Threshold	Ct Threshold	Automatic Baseline	Baseline Start	Baseline End	Tm1	Tm2	Tm3	Custom1	Custom2	Custom3	Custom4	Custom5	Custom6
1	A1		VMA3	STANDARD	SYBR	None	11.282	11.2996	0.0242631	100000000			FALSE	0.111969	TRUE	3	7	80.8595
2	A2		VMA3	STANDARD	SYBR	None	11.317	11.2996	0.0242631	100000000			FALSE	0.111969	TRUE	3	7	80.8595
3	A3	25-04 RNA	VMA3	UNKNOWN	SYBR	None	27.224	27.0988	0.15452	1919.21	2100.05	227.726	FALSE	0.111969	TRUE	3	22	80.7609
4	A4	25-04 RNA	VMA3	UNKNOWN	SYBR	None	26.926	27.0988	0.15452	2355.79	2100.05	227.726	FALSE	0.111969	TRUE	3	22	80.7609
5	A5	25-04 RNA	VMA3	UNKNOWN	SYBR	None	27.146	27.0988	0.15452	2025.14	2100.05	227.726	FALSE	0.111969	TRUE	3	22	80.8595
6	A6	25-27 RNA	VMA3	UNKNOWN	SYBR	None	22.982	22.9925	0.0756519	35510.6	35280.7	1825.14	FALSE	0.111969	TRUE	3	18	80.9581
7	A7	25-27 RNA	VMA3	UNKNOWN	SYBR	None	23.073	22.9925	0.0756519	33351.6	35280.7	1825.14	FALSE	0.111969	TRUE	3	18	80.9581
8	A8	25-27 RNA	VMA3	UNKNOWN	SYBR	None	22.923	22.9925	0.0756519	36980.1	35280.7	1825.14	FALSE	0.111969	TRUE	3	18	80.9581
9	A9	25-20 DNA	VMA3	UNKNOWN	SYBR	None	16.874	16.9041	0.0490098	2.37076e+06	2.32235e+06	77514.1	FALSE	0.111969	TRUE	3	12	80.9581
10	A10	25-20 DNA	VMA3	UNKNOWN	SYBR	None	16.878	16.9041	0.0490098	2.36335e+06	2.32235e+06	77514.1	FALSE	0.111969	TRUE	3	12	80.9581
11	A11	25-20 DNA	VMA3	UNKNOWN	SYBR	None	16.961	16.9041	0.0490098	2.23295e+06	2.32235e+06	77514.1	FALSE	0.111969	TRUE	3	13	80.8595
12	A12						Undetermined
13	B1		VMA3	STANDARD	SYBR	None	14.628	14.6582	0.0431038	10000000			FALSE	0.111969	TRUE	3	10	80.8595
14	B2		VMA3	STANDARD	SYBR	None	14.689	14.6582	0.0431038	10000000			FALSE	0.111969	TRUE	3	10	80.8595
15	B3	25-09 RNA	VMA3	UNKNOWN	SYBR	None	25.214	25.1029	0.115762	7646.01	8273.23	660.885	FALSE	0.111969	TRUE	3	20	80.8595
16	B4	25-09 RNA	VMA3	UNKNOWN	SYBR	None	25.111	25.1029	0.115762	8210.4	8273.23	660.885	FALSE	0.111969	TRUE	3	20	80.8595
17	B5	25-09 RNA	VMA3	UNKNOWN	SYBR	None	24.983	25.1029	0.115762	8963.29	8273.23	660.885	FALSE	0.111969	TRUE	3	20	80.8595
18	B6	25-29 RNA	VMA3	UNKNOWN	SYBR	None	20.833	20.836	0.0262181	155678	155360	2796.95	FALSE	0.111969	TRUE	3	16	80.9581
19	B7	25-29 RNA	VMA3	UNKNOWN	SYBR	None	20.811	20.836	0.0262181	157984	155360	2796.95	FALSE	0.111969	TRUE	3	16	80.9581
20	B8	25-29 RNA	VMA3	UNKNOWN	SYBR	None	20.864	20.836	0.0262181	152418	155360	2796.95	FALSE	0.111969	TRUE	3	16	80.9581
21	B9	25-24 DNA	VMA3	UNKNOWN	SYBR	None	17.183	17.2301	0.059029	1.91644e+06	1.85616e+06	74681.9	FALSE	0.111969	TRUE	3	13	80.8595
22	B10	25-24 DNA	VMA3	UNKNOWN	SYBR	None	17.211	17.2301	0.059029	1.87942e+06	1.85616e+06	74681.9	FALSE	0.111969	TRUE	3	13	80.9581
23	B11	25-24 DNA	VMA3	UNKNOWN	SYBR	None	17.296	17.2301	0.059029	1772614	1.85616e+06	74681.9	FALSE	0.111969	TRUE	3	13	80.9581
24	B12						Undetermined
25	C1		VMA3	STANDARD	SYBR	None	17.978	17.989	0.0160037	1000000			FALSE	0.111969	TRUE	3	13	80.8595
26	C2		VMA3	STANDARD	SYBR	None	18	17.989	0.0160037	1000000			FALSE	0.111969	TRUE	3	13	80.9581
27	C3	25-10 RNA	VMA3	UNKNOWN	SYBR	None	25.969	26.0976	0.11839	4550.61	4174.34	343.697	FALSE	0.111969	TRUE	3	21	80.8595
28	C4	25-10 RNA	VMA3	UNKNOWN	SYBR	None	26.202	26.0976	0.11839	3876.91	4174.34	343.697	FALSE	0.111969	TRUE	3	22	80.8595
29	C5	25-10 RNA	VMA3	UNKNOWN	SYBR	None	26.122	26.0976	0.11839	4095.51	4174.34	343.697	FALSE	0.111969	TRUE	3	21	80.8595
30	C6	25-04 DNA	VMA3	UNKNOWN	SYBR	None	16.572	16.6368	0.200426	2.91709e+06	2.8073e+06	374412	FALSE	0.111969	TRUE	3	12	80.8595
31	C7	25-04 DNA	VMA3	UNKNOWN	SYBR	None	16.862	16.6368	0.200426	2.39026e+06	2.8073e+06	374412	FALSE	0.111969	TRUE	3	13	80.7609
32	C8	25-04 DNA	VMA3	UNKNOWN	SYBR	None	16.477	16.6368	0.200426	3.11454e+06	2.8073e+06	374412	FALSE	0.111969	TRUE	3	12	80.8595
33	C9	25-27 DNA	VMA3	UNKNOWN	SYBR	None	16.813	16.8598	0.0607513	2.47079e+06	2.39464e+06	99032.4	FALSE	0.111969	TRUE	3	12	80.9581
34	C10	25-27 DNA	VMA3	UNKNOWN	SYBR	None	16.837	16.8598	0.0607513	2.43045e+06	2.39464e+06	99032.4	FALSE	0.111969	TRUE	3	12	80.9581
35	C11	25-27 DNA	VMA3	UNKNOWN	SYBR	None	16.929	16.8598	0.0607513	2282685	2.39464e+06	99032.4	FALSE	0.111969	TRUE	3	12	80.9581
36	C12						Undetermined
37	D1		VMA3	STANDARD	SYBR	None	21.454	21.4366	0.0253367	100000			FALSE	0.111969	TRUE	3	17	80.9581
38	D2		VMA3	STANDARD	SYBR	None	21.419	21.4366	0.0253367	100000			FALSE	0.111969	TRUE	3	17	80.9581
39	D3	25-14 RNA	VMA3	UNKNOWN	SYBR	None	21.589	21.5841	0.0049063	92537.3	92860.9	313.303	FALSE	0.111969	TRUE	3	17	80.9581
40	D4	25-14 RNA	VMA3	UNKNOWN	SYBR	None	21.584	21.5841	0.0049063	92882.7	92860.9	313.303	FALSE	0.111969	TRUE	3	17	80.9581
41	D5	25-14 RNA	VMA3	UNKNOWN	SYBR	None	21.579	21.5841	0.0049063	93162.8	92860.9	313.303	FALSE	0.111969	TRUE	3	17	80.9581
42	D6	25-09 DNA	VMA3	UNKNOWN	SYBR	None	16.802	16.8166	0.024368	2.49018e+06	2.46576e+06	41124.6	FALSE	0.111969	TRUE	3	12	80.8595
43	D7	25-09 DNA	VMA3	UNKNOWN	SYBR	None	16.803	16.8166	0.024368	2488827	2.46576e+06	41124.6	FALSE	0.111969	TRUE	3	12	80.9581
44	D8	25-09 DNA	VMA3	UNKNOWN	SYBR	None	16.845	16.8166	0.024368	2418281	2.46576e+06	41124.6	FALSE	0.111969	TRUE	3	12	80.9581
45	D9	25-29 DNA	VMA3	UNKNOWN	SYBR	None	16.614	16.5999	0.0193053	2.83504e+06	2.86191e+06	37999.2	FALSE	0.111969	TRUE	3	12	80.9581
46	D10	25-29 DNA	VMA3	UNKNOWN	SYBR	None	16.586	16.5999	0.0193053	2.88878e+06	2.86191e+06	37999.2	FALSE	0.111969	TRUE	3	12	80.9581
47	D11	25-29 DNA	VMA3	UNKNOWN	SYBR	None	Undetermined						FALSE	0.111969	TRUE	3	25
48	D12						Undetermined
49	E1		VMA3	STANDARD	SYBR	None	25.25	25.2278	0.0317565	10000			FALSE	0.111969	TRUE	3	21	80.9581
50	E2		VMA3	STANDARD	SYBR	None	25.205	25.2278	0.0317565	10000			FALSE	0.111969	TRUE	3	21	80.9581
51	E3	25-17 RNA	VMA3	UNKNOWN	SYBR	None	25.508	25.3231	0.18386	6249.47	7133.17	899.593	FALSE	0.111969	TRUE	3	21	80.9581
52	E4	25-17 RNA	VMA3	UNKNOWN	SYBR	None	25.322	25.3231	0.18386	7102.18	7133.17	899.593	FALSE	0.111969	TRUE	3	21	80.9581
53	E5	25-17 RNA	VMA3	UNKNOWN	SYBR	None	25.14	25.3231	0.18386	8047.86	7133.17	899.593	FALSE	0.111969	TRUE	3	20	80.9581
54	E6	25-10 DNA	VMA3	UNKNOWN	SYBR	None	16.537	16.5639	0.0235434	2.98882e+06	2933715	47725.3	FALSE	0.111969	TRUE	3	12	80.8595
55	E7	25-10 DNA	VMA3	UNKNOWN	SYBR	None	16.578	16.5639	0.0235434	2906018	2933715	47725.3	FALSE	0.111969	TRUE	3	12	80.9581
56	E8	25-10 DNA	VMA3	UNKNOWN	SYBR	None	16.577	16.5639	0.0235434	2906304	2933715	47725.3	FALSE	0.111969	TRUE	3	12	80.9581
57	E9						Undetermined
58	E10						Undetermined
59	E11						Undetermined
60	E12						Undetermined
61	F1		VMA3	STANDARD	SYBR	None	28.751	28.6306	0.169968	1000			FALSE	0.111969	TRUE	3	24	80.8595
62	F2		VMA3	STANDARD	SYBR	None	28.51	28.6306	0.169968	1000			FALSE	0.111969	TRUE	3	24	80.8595
63	F3	25-19 RNA	VMA3	UNKNOWN	SYBR	None	22.755	22.7246	0.0349136	41490	42388.3	1021.34	FALSE	0.111969	TRUE	3	18	80.9581
64	F4	25-19 RNA	VMA3	UNKNOWN	SYBR	None	22.732	22.7246	0.0349136	42175.6	42388.3	1021.34	FALSE	0.111969	TRUE	3	18	80.9581
65	F5	25-19 RNA	VMA3	UNKNOWN	SYBR	None	22.687	22.7246	0.0349136	43499.2	42388.3	1021.34	FALSE	0.111969	TRUE	3	18	80.9581
66	F6	25-14 DNA	VMA3	UNKNOWN	SYBR	None	17.08	17.1123	0.0285206	2.05652e+06	2.01204e+06	39634	FALSE	0.111969	TRUE	3	13	80.8595
67	F7	25-14 DNA	VMA3	UNKNOWN	SYBR	None	17.121	17.1123	0.0285206	1.9991e+06	2.01204e+06	39634	FALSE	0.111969	TRUE	3	13	80.8595
68	F8	25-14 DNA	VMA3	UNKNOWN	SYBR	None	17.135	17.1123	0.0285206	1.98049e+06	2.01204e+06	39634	FALSE	0.111969	TRUE	3	13	80.9581
69	F9						Undetermined
70	F10						Undetermined
71	F11						Undetermined
72	F12						Undetermined
73	G1		VMA3	STANDARD	SYBR	None	32.132	31.9086	0.316186	100			FALSE	0.111969	TRUE	3	28	80.6623
74	G2		VMA3	STANDARD	SYBR	None	31.685	31.9086	0.316186	100			FALSE	0.111969	TRUE	3	27	80.7609
75	G3	25-20 RNA	VMA3	UNKNOWN	SYBR	None	26.278	26.2488	0.0875882	3678.37	3758.28	229.332	FALSE	0.111969	TRUE	3	22	80.8595
76	G4	25-20 RNA	VMA3	UNKNOWN	SYBR	None	26.318	26.2488	0.0875882	3579.59	3758.28	229.332	FALSE	0.111969	TRUE	3	22	80.8595
77	G5	25-20 RNA	VMA3	UNKNOWN	SYBR	None	26.15	26.2488	0.0875882	4016.87	3758.28	229.332	FALSE	0.111969	TRUE	3	21	80.8595
78	G6	25-17 DNA	VMA3	UNKNOWN	SYBR	None	17.441	17.4622	0.0186433	1.60477e+06	1.58159e+06	20345.7	FALSE	0.111969	TRUE	3	13	80.8595
79	G7	25-17 DNA	VMA3	UNKNOWN	SYBR	None	17.476	17.4622	0.0186433	1.56667e+06	1.58159e+06	20345.7	FALSE	0.111969	TRUE	3	13	80.9581
80	G8	25-17 DNA	VMA3	UNKNOWN	SYBR	None	17.47	17.4622	0.0186433	1.57334e+06	1.58159e+06	20345.7	FALSE	0.111969	TRUE	3	13	80.9581
81	G9						Undetermined
82	G10						Undetermined
83	G11						Undetermined
84	G12						Undetermined
85	H1		VMA3	STANDARD	SYBR	None	33.232	33.2325		10			FALSE	0.111969	TRUE	3	29	80.7609
86	H2		VMA3	STANDARD	SYBR	None	Undetermined			10			FALSE	0.111969	TRUE	3	39
87	H3	25-24 RNA	VMA3	UNKNOWN	SYBR	None	21.545	21.5672	0.0199736	95387.8	93954.7	1293.98	FALSE	0.111969	TRUE	3	17	80.8595
88	H4	25-24 RNA	VMA3	UNKNOWN	SYBR	None	21.572	21.5672	0.0199736	93604.1	93954.7	1293.98	FALSE	0.111969	TRUE	3	17	80.8595
89	H5	25-24 RNA	VMA3	UNKNOWN	SYBR	None	21.584	21.5672	0.0199736	92872.1	93954.7	1293.98	FALSE	0.111969	TRUE	3	17	80.9581
90	H6	25-19 DNA	VMA3	UNKNOWN	SYBR	None	17.115	17.1621	0.0609068	2.00812e+06	1945178	80670.2	FALSE	0.111969	TRUE	3	13	80.9581
91	H7	25-19 DNA	VMA3	UNKNOWN	SYBR	None	17.231	17.1621	0.0609068	1.85424e+06	1945178	80670.2	FALSE	0.111969	TRUE	3	13	80.9581
92	H8	25-19 DNA	VMA3	UNKNOWN	SYBR	None	17.14	17.1621	0.0609068	1.97318e+06	1945178	80670.2	FALSE	0.111969	TRUE	3	13	80.9581
93	H9						Undetermined
94	H10						Undetermined
95	H11						Undetermined
96	H12		VMA3	NTC	SYBR	None	Undetermined						FALSE	0.111969	TRUE	3	39	61.1405

## Sheet: VMA3 RNA DNA 22
Instrument Type	ViiA 7
Passive Reference	ROX
Quantification Cycle Method	Ct
Signal Smoothing On	false
Stage/ Cycle where Analysis is performed	Stage 2, Step 2
Well	Well Position	Sample Name	Target Name	Task	Reporter	Quencher	CT	Ct Mean	Ct SD	Quantity	Quantity Mean	Quantity SD	Automatic Ct Threshold	Ct Threshold	Automatic Baseline	Baseline Start	Baseline End	Tm1	Tm2	Tm3	Custom1	Custom2	Custom3	Custom4	Custom5	Custom6
1	A1		VMA3	STANDARD	SYBR	None	16.759	16.7369	0.0315029	100000000			FALSE	0.111969	FALSE	3	15	80.4654
2	A2		VMA3	STANDARD	SYBR	None	16.715	16.7369	0.0315029	100000000			FALSE	0.111969	FALSE	3	15	80.4654
3	A3	22-00 RNA	VMA3	UNKNOWN	SYBR	None	25.883	25.993	0.260061	33038.7	30695	5975.01	FALSE	0.111969	FALSE	3	15	80.564
4	A4	22-00 RNA	VMA3	UNKNOWN	SYBR	None	25.806	25.993	0.260061	35142.9	30695	5975.01	FALSE	0.111969	FALSE	3	15	80.4654
5	A5	22-00 RNA	VMA3	UNKNOWN	SYBR	None	26.29	25.993	0.260061	23903.5	30695	5975.01	FALSE	0.111969	FALSE	3	15	80.4654
6	A6	22-09 RNA	VMA3	UNKNOWN	SYBR	None	26.385	26.4948	0.187972	22160.7	20454	2918.02	FALSE	0.111969	FALSE	3	15	80.6626
7	A7	22-09 RNA	VMA3	UNKNOWN	SYBR	None	26.387	26.4948	0.187972	22116.7	20454	2918.02	FALSE	0.111969	FALSE	3	15	80.6626
8	A8	22-09 RNA	VMA3	UNKNOWN	SYBR	None	26.712	26.4948	0.187972	17084.7	20454	2918.02	FALSE	0.111969	FALSE	3	15	80.6626
9	A9	22-05 DNA	VMA3	UNKNOWN	SYBR	None	17.139	17.1417	0.0240163	34825944	34747928	663059	FALSE	0.111969	FALSE	3	15	80.6626
10	A10	22-05 DNA	VMA3	UNKNOWN	SYBR	None	17.167	17.1417	0.0240163	34049312	34747928	663059	FALSE	0.111969	FALSE	3	15	80.564
11	A11	22-05 DNA	VMA3	UNKNOWN	SYBR	None	17.119	17.1417	0.0240163	35368528	34747928	663059	FALSE	0.111969	FALSE	3	15	80.6626
12	A12						Undetermined
13	B1		VMA3	STANDARD	SYBR	None	18.245	18.3047	0.0849168	10000000			FALSE	0.111969	FALSE	3	15	80.564
14	B2		VMA3	STANDARD	SYBR	None	18.365	18.3047	0.0849168	10000000			FALSE	0.111969	FALSE	3	15	80.564
15	B3	22-01 RNA	VMA3	UNKNOWN	SYBR	None	25.757	25.8539	0.0865989	36519.8	33873.9	2365.76	FALSE	0.111969	FALSE	3	15	80.564
16	B4	22-01 RNA	VMA3	UNKNOWN	SYBR	None	25.925	25.8539	0.0865989	31962.5	33873.9	2365.76	FALSE	0.111969	FALSE	3	15	80.564
17	B5	22-01 RNA	VMA3	UNKNOWN	SYBR	None	25.879	25.8539	0.0865989	33139.4	33873.9	2365.76	FALSE	0.111969	FALSE	3	15	80.6626
18	B6	22-10 RNA	VMA3	UNKNOWN	SYBR	None	26.688	26.603	0.0771998	17415.8	18654.5	1133.82	FALSE	0.111969	FALSE	3	15	80.564
19	B7	22-10 RNA	VMA3	UNKNOWN	SYBR	None	26.537	26.603	0.0771998	19641.1	18654.5	1133.82	FALSE	0.111969	FALSE	3	15	80.6626
20	B8	22-10 RNA	VMA3	UNKNOWN	SYBR	None	26.585	26.603	0.0771998	18906.5	18654.5	1133.82	FALSE	0.111969	FALSE	3	15	80.6626
21	B9	22-06 DNA	VMA3	UNKNOWN	SYBR	None	17.198	17.2257	0.0310045	33218714	32501586	799337	FALSE	0.111969	FALSE	3	15	80.6626
22	B10	22-06 DNA	VMA3	UNKNOWN	SYBR	None	17.259	17.2257	0.0310045	31639798	32501586	799337	FALSE	0.111969	FALSE	3	15	80.6626
23	B11	22-06 DNA	VMA3	UNKNOWN	SYBR	None	17.22	17.2257	0.0310045	32646252	32501586	799337	FALSE	0.111969	FALSE	3	15	80.6626
24	B12						Undetermined
25	C1		VMA3	STANDARD	SYBR	None	20.5	20.4925	0.00996689	1000000			FALSE	0.111969	FALSE	3	15	80.564
26	C2		VMA3	STANDARD	SYBR	None	20.485	20.4925	0.00996689	1000000			FALSE	0.111969	FALSE	3	15	80.6626
27	C3	22-02 RNA	VMA3	UNKNOWN	SYBR	None	26.698	26.7171	0.111873	17271.9	17057.3	1500.65	FALSE	0.111969	FALSE	3	15	80.564
28	C4	22-02 RNA	VMA3	UNKNOWN	SYBR	None	26.616	26.7171	0.111873	18439.1	17057.3	1500.65	FALSE	0.111969	FALSE	3	15	80.6626
29	C5	22-02 RNA	VMA3	UNKNOWN	SYBR	None	26.837	26.7171	0.111873	15460.9	17057.3	1500.65	FALSE	0.111969	FALSE	3	15	80.6626
30	C6	22-11 RNA	VMA3	UNKNOWN	SYBR	None	24.965	25.103	0.11976	68634.4	61671	6030.94	FALSE	0.111969	FALSE	3	15	80.6626
31	C7	22-11 RNA	VMA3	UNKNOWN	SYBR	None	25.174	25.103	0.11976	58113.8	61671	6030.94	FALSE	0.111969	FALSE	3	15	80.6626
32	C8	22-11 RNA	VMA3	UNKNOWN	SYBR	None	25.171	25.103	0.11976	58264.7	61671	6030.94	FALSE	0.111969	FALSE	3	15	80.7612
33	C9	22-07 DNA	VMA3	UNKNOWN	SYBR	None	16.972	16.8634	0.0968124	39758556	43442112	3.28731e+06	FALSE	0.111969	FALSE	3	15	80.6626
34	C10	22-07 DNA	VMA3	UNKNOWN	SYBR	None	16.787	16.8634	0.0968124	46077592	43442112	3.28731e+06	FALSE	0.111969	FALSE	3	15	80.7612
35	C11	22-07 DNA	VMA3	UNKNOWN	SYBR	None	16.831	16.8634	0.0968124	44490184	43442112	3.28731e+06	FALSE	0.111969	FALSE	3	15	80.7612
36	C12						Undetermined
37	D1		VMA3	STANDARD	SYBR	None	24.898	24.7137	0.260173	100000			FALSE	0.111969	FALSE	3	15	80.564
38	D2		VMA3	STANDARD	SYBR	None	24.53	24.7137	0.260173	100000			FALSE	0.111969	FALSE	3	15	80.6626
39	D3	22-04 RNA	VMA3	UNKNOWN	SYBR	None	25.153	25.2459	0.0935868	59071.2	54975.3	4087.66	FALSE	0.111969	FALSE	3	15	80.6626
40	D4	22-04 RNA	VMA3	UNKNOWN	SYBR	None	25.244	25.2459	0.0935868	54958.8	54975.3	4087.66	FALSE	0.111969	FALSE	3	15	80.6626
41	D5	22-04 RNA	VMA3	UNKNOWN	SYBR	None	25.34	25.2459	0.0935868	50895.9	54975.3	4087.66	FALSE	0.111969	FALSE	3	15	80.6626
42	D6	22-12 RNA	VMA3	UNKNOWN	SYBR	None	22.956	22.8858	0.0617841	339687	359372	17464.5	FALSE	0.111969	FALSE	3	15	80.6626
43	D7	22-12 RNA	VMA3	UNKNOWN	SYBR	None	22.838	22.8858	0.0617841	373006	359372	17464.5	FALSE	0.111969	FALSE	3	15	80.7612
44	D8	22-12 RNA	VMA3	UNKNOWN	SYBR	None	22.864	22.8858	0.0617841	365425	359372	17464.5	FALSE	0.111969	FALSE	3	15	80.7612
45	D9	22-08 DNA	VMA3	UNKNOWN	SYBR	None	18.402	18.4098	0.103677	12738962	12690483	1041635	FALSE	0.111969	FALSE	3	15	80.6626
46	D10	22-08 DNA	VMA3	UNKNOWN	SYBR	None	18.517	18.4098	0.103677	11625454	12690483	1041635	FALSE	0.111969	FALSE	3	15	80.6626
47	D11	22-08 DNA	VMA3	UNKNOWN	SYBR	None	18.31	18.4098	0.103677	13707031	12690483	1041635	FALSE	0.111969	FALSE	3	15	80.6626
48	D12						Undetermined
49	E1		VMA3	STANDARD	SYBR	None	Undetermined			10000			FALSE	0.111969	FALSE	3	15
50	E2		VMA3	STANDARD	SYBR	None	27.741	27.7415		10000			FALSE	0.111969	FALSE	3	15	80.564
51	E3	22-05 RNA	VMA3	UNKNOWN	SYBR	None	25.472	25.3789	0.0829183	45831.3	49432.2	3212.62	FALSE	0.111969	FALSE	3	15	80.6626
52	E4	22-05 RNA	VMA3	UNKNOWN	SYBR	None	25.313	25.3789	0.0829183	52004.6	49432.2	3212.62	FALSE	0.111969	FALSE	3	15	80.6626
53	E5	22-05 RNA	VMA3	UNKNOWN	SYBR	None	25.351	25.3789	0.0829183	50460.8	49432.2	3212.62	FALSE	0.111969	FALSE	3	15	80.6626
54	E6	22-00 DNA	VMA3	UNKNOWN	SYBR	None	16.652	16.6702	0.0467518	51296168	50588480	1.86491e+06	FALSE	0.111969	FALSE	3	15	80.6626
55	E7	22-00 DNA	VMA3	UNKNOWN	SYBR	None	16.723	16.6702	0.0467518	48473304	50588480	1.86491e+06	FALSE	0.111969	FALSE	3	15	80.6626
56	E8	22-00 DNA	VMA3	UNKNOWN	SYBR	None	16.635	16.6702	0.0467518	51995956	50588480	1.86491e+06	FALSE	0.111969	FALSE	3	15	80.6626
57	E9	22-09 DNA	VMA3	UNKNOWN	SYBR	None	16.7	16.6957	0.032631	49376040	49558964	1.29039e+06	FALSE	0.111969	FALSE	3	15	80.6626
58	E10	22-09 DNA	VMA3	UNKNOWN	SYBR	None	16.661	16.6957	0.032631	50931060	49558964	1.29039e+06	FALSE	0.111969	FALSE	3	15	80.7612
59	E11	22-09 DNA	VMA3	UNKNOWN	SYBR	None	16.726	16.6957	0.032631	48369796	49558964	1.29039e+06	FALSE	0.111969	FALSE	3	15	80.7612
60	E12						Undetermined
61	F1		VMA3	STANDARD	SYBR	None	30.072	30.139	0.0943901	1000			FALSE	0.111969	FALSE	3	15	80.564
62	F2		VMA3	STANDARD	SYBR	None	30.206	30.139	0.0943901	1000			FALSE	0.111969	FALSE	3	15	80.4654
63	F3	22-06 RNA	VMA3	UNKNOWN	SYBR	None	25.468	25.4293	0.0735762	45987.6	47475.4	2825.15	FALSE	0.111969	FALSE	3	15	80.6626
64	F4	22-06 RNA	VMA3	UNKNOWN	SYBR	None	25.344	25.4293	0.0735762	50733.6	47475.4	2825.15	FALSE	0.111969	FALSE	3	15	80.6626
65	F5	22-06 RNA	VMA3	UNKNOWN	SYBR	None	25.476	25.4293	0.0735762	45705.1	47475.4	2825.15	FALSE	0.111969	FALSE	3	15	80.564
66	F6	22-01 DNA	VMA3	UNKNOWN	SYBR	None	17.739	17.711	0.0890493	21594454	22120238	1.59036e+06	FALSE	0.111969	FALSE	3	15	80.564
67	F7	22-01 DNA	VMA3	UNKNOWN	SYBR	None	17.611	17.711	0.0890493	23906914	22120238	1.59036e+06	FALSE	0.111969	FALSE	3	15	80.6626
68	F8	22-01 DNA	VMA3	UNKNOWN	SYBR	None	17.783	17.711	0.0890493	20859344	22120238	1.59036e+06	FALSE	0.111969	FALSE	3	15	80.6626
69	F9	22-10 DNA	VMA3	UNKNOWN	SYBR	None	16.927	16.9385	0.0232864	41225116	40845724	753088	FALSE	0.111969	FALSE	3	15	80.7612
70	F10	22-10 DNA	VMA3	UNKNOWN	SYBR	None	16.923	16.9385	0.0232864	41333660	40845724	753088	FALSE	0.111969	FALSE	3	15	80.6626
71	F11	22-10 DNA	VMA3	UNKNOWN	SYBR	None	16.965	16.9385	0.0232864	39978392	40845724	753088	FALSE	0.111969	FALSE	3	15	80.6626
72	F12						Undetermined
73	G1		VMA3	STANDARD	SYBR	None	33.812	33.8115		100			FALSE	0.111969	FALSE	3	15	80.4654
74	G2		VMA3	STANDARD	SYBR	None	Undetermined			100			FALSE	0.111969	FALSE	3	15
75	G3	22-07 RNA	VMA3	UNKNOWN	SYBR	None	26.246	26.2467	0.0270766	24761.6	24744.2	532.918	FALSE	0.111969	FALSE	3	15	80.6626
76	G4	22-07 RNA	VMA3	UNKNOWN	SYBR	None	26.22	26.2467	0.0270766	25268.2	24744.2	532.918	FALSE	0.111969	FALSE	3	15	80.6626
77	G5	22-07 RNA	VMA3	UNKNOWN	SYBR	None	26.274	26.2467	0.0270766	24202.8	24744.2	532.918	FALSE	0.111969	FALSE	3	15	80.6626
78	G6	22-02 DNA	VMA3	UNKNOWN	SYBR	None	16.587	16.5908	0.0234962	54036500	53871228	1.00513e+06	FALSE	0.111969	FALSE	3	15	80.564
79	G7	22-02 DNA	VMA3	UNKNOWN	SYBR	None	16.57	16.5908	0.0234962	54783484	53871228	1.00513e+06	FALSE	0.111969	FALSE	3	15	80.6626
80	G8	22-02 DNA	VMA3	UNKNOWN	SYBR	None	16.616	16.5908	0.0234962	52793700	53871228	1.00513e+06	FALSE	0.111969	FALSE	3	15	80.6626
81	G9	22-11 DNA	VMA3	UNKNOWN	SYBR	None	16.733	16.8005	0.0584508	48095272	45618316	2.14955e+06	FALSE	0.111969	FALSE	3	15	80.6626
82	G10	22-11 DNA	VMA3	UNKNOWN	SYBR	None	16.838	16.8005	0.0584508	44241776	45618316	2.14955e+06	FALSE	0.111969	FALSE	3	15	80.6626
83	G11	22-11 DNA	VMA3	UNKNOWN	SYBR	None	16.83	16.8005	0.0584508	44517888	45618316	2.14955e+06	FALSE	0.111969	FALSE	3	15	80.564
84	G12						Undetermined
85	H1						Undetermined
86	H2						Undetermined
87	H3	22-08 RNA	VMA3	UNKNOWN	SYBR	None	26.091	26.1027	0.117592	27995.5	27824.8	2584.11	FALSE	0.111969	FALSE	3	15	80.564
88	H4	22-08 RNA	VMA3	UNKNOWN	SYBR	None	26.226	26.1027	0.117592	25159.6	27824.8	2584.11	FALSE	0.111969	FALSE	3	15	80.564
89	H5	22-08 RNA	VMA3	UNKNOWN	SYBR	None	25.991	26.1027	0.117592	30319.4	27824.8	2584.11	FALSE	0.111969	FALSE	3	15	80.6626
90	H6	22-04 DNA	VMA3	UNKNOWN	SYBR	None	17.677	17.7173	0.035923	22695222	21977880	632673	FALSE	0.111969	FALSE	3	15	80.6626
91	H7	22-04 DNA	VMA3	UNKNOWN	SYBR	None	17.731	17.7173	0.035923	21738958	21977880	632673	FALSE	0.111969	FALSE	3	15	80.7612
92	H8	22-04 DNA	VMA3	UNKNOWN	SYBR	None	17.745	17.7173	0.035923	21499458	21977880	632673	FALSE	0.111969	FALSE	3	15	80.6626
93	H9	22-12 DNA	VMA3	UNKNOWN	SYBR	None	16.794	16.8459	0.0729309	45808980	44003720	2.55302e+06	FALSE	0.111969	FALSE	3	15	80.6626
94	H10	22-12 DNA	VMA3	UNKNOWN	SYBR	None	16.897	16.8459	0.0729309	42198464	44003720	2.55302e+06	FALSE	0.111969	FALSE	3	15	80.6626
95	H11	22-12 DNA	VMA3	UNKNOWN	SYBR	None	Undetermined						FALSE	0.111969	FALSE	3	15
96	H12		VMA3	NTC	SYBR	None	Undetermined						FALSE	0.111969	FALSE	3	15	61.5344

## Sheet: VMA3 RNA DNA 19
Instrument Type	ViiA 7
Passive Reference	ROX
Quantification Cycle Method	Ct
Signal Smoothing On	false
Stage/ Cycle where Analysis is performed	Stage 2, Step 2
Well	Well Position	Sample Name	Target Name	Task	Reporter	Quencher	CT	Ct Mean	Ct SD	Quantity	Quantity Mean	Quantity SD	Automatic Ct Threshold	Ct Threshold	Automatic Baseline	Baseline Start	Baseline End	Tm1	Tm2	Tm3	Custom1	Custom2	Custom3	Custom4	Custom5	Custom6
1	A1		VMA3	STANDARD	SYBR	None	15.554	15.6322	0.110556	1000000000			FALSE	0.111969	TRUE	3	11	80.4644
2	A2		VMA3	STANDARD	SYBR	None	15.71	15.6322	0.110556	1000000000			FALSE	0.111969	TRUE	3	12	80.4644
3	A3	19-00 RNA	VMA3	UNKNOWN	SYBR	None	21.512	21.5383	0.0531518	4597075	4502283	196232	FALSE	0.111969	TRUE	3	17	80.6615
4	A4	19-00 RNA	VMA3	UNKNOWN	SYBR	None	21.503	21.5383	0.0531518	4.63312e+06	4502283	196232	FALSE	0.111969	TRUE	3	17	80.6615
5	A5	19-00 RNA	VMA3	UNKNOWN	SYBR	None	21.599	21.5383	0.0531518	4.27665e+06	4502283	196232	FALSE	0.111969	TRUE	3	17	80.6615
6	A6	19-10 RNA	VMA3	UNKNOWN	SYBR	None	22.548	22.5397	0.0738548	1.94452e+06	1.96121e+06	120880	FALSE	0.111969	TRUE	3	18	80.7601
7	A7	19-10 RNA	VMA3	UNKNOWN	SYBR	None	22.609	22.5397	0.0738548	1.84954e+06	1.96121e+06	120880	FALSE	0.111969	TRUE	3	18	80.6615
8	A8	19-10 RNA	VMA3	UNKNOWN	SYBR	None	22.462	22.5397	0.0738548	2.08957e+06	1.96121e+06	120880	FALSE	0.111969	TRUE	3	18	80.7601
9	A9	19-05 DNA	VMA3	UNKNOWN	SYBR	None	17.471	17.5606	0.0967263	131839800	122666440	9765828	FALSE	0.111969	TRUE	3	13	80.6615
10	A10	19-05 DNA	VMA3	UNKNOWN	SYBR	None	17.547	17.5606	0.0967263	123759416	122666440	9765828	FALSE	0.111969	TRUE	3	13	80.6615
11	A11	19-05 DNA	VMA3	UNKNOWN	SYBR	None	17.663	17.5606	0.0967263	112400104	122666440	9765828	FALSE	0.111969	TRUE	3	13	80.5629
12	A12						Undetermined
13	B1		VMA3	STANDARD	SYBR	None	18.999	18.9793	0.0280691	100000000			FALSE	0.111969	TRUE	3	14	80.4644
14	B2		VMA3	STANDARD	SYBR	None	18.959	18.9793	0.0280691	100000000			FALSE	0.111969	TRUE	3	14	80.4644
15	B3	19-02 RNA	VMA3	UNKNOWN	SYBR	None	20.426	20.4648	0.0432581	11328971	10977801	392321	FALSE	0.111969	TRUE	3	16	80.5629
16	B4	19-02 RNA	VMA3	UNKNOWN	SYBR	None	20.456	20.4648	0.0432581	11050057	10977801	392321	FALSE	0.111969	TRUE	3	16	80.6615
17	B5	19-02 RNA	VMA3	UNKNOWN	SYBR	None	20.512	20.4648	0.0432581	10554375	10977801	392321	FALSE	0.111969	TRUE	3	16	80.6615
18	B6	19-12 RNA	VMA3	UNKNOWN	SYBR	None	20.92	20.9879	0.101607	7.52159e+06	7.12335e+06	586417	FALSE	0.111969	TRUE	3	16	80.7601
19	B7	19-12 RNA	VMA3	UNKNOWN	SYBR	None	20.939	20.9879	0.101607	7.39851e+06	7.12335e+06	586417	FALSE	0.111969	TRUE	3	16	80.7601
20	B8	19-12 RNA	VMA3	UNKNOWN	SYBR	None	21.105	20.9879	0.101607	6.44995e+06	7.12335e+06	586417	FALSE	0.111969	TRUE	3	17	80.7601
21	B9	19-07 DNA	VMA3	UNKNOWN	SYBR	None	Undetermined						FALSE	0.111969	TRUE	3	30
22	B10	19-07 DNA	VMA3	UNKNOWN	SYBR	None	19.246	19.2646	0.0261756	30191904	29734876	646334	FALSE	0.111969	TRUE	3	15	80.6615
23	B11	19-07 DNA	VMA3	UNKNOWN	SYBR	None	19.283	19.2646	0.0261756	29277850	29734876	646334	FALSE	0.111969	TRUE	3	15	80.6615
24	B12						Undetermined
25	C1		VMA3	STANDARD	SYBR	None	19.808	19.6002	0.293221	10000000	10000000		FALSE	0.111969	TRUE	3	15	80.5629
26	C2		VMA3	STANDARD	SYBR	None	19.393	19.6002	0.293221	10000000	10000000		FALSE	0.111969	TRUE	3	15	80.5629
27	C3	19-03 RNA	VMA3	UNKNOWN	SYBR	None	21.678	21.7317	0.135293	4.00554e+06	3.84741e+06	419352	FALSE	0.111969	TRUE	3	17	80.6615
28	C4	19-03 RNA	VMA3	UNKNOWN	SYBR	None	21.631	21.7317	0.135293	4.1647e+06	3.84741e+06	419352	FALSE	0.111969	TRUE	3	17	80.6615
29	C5	19-03 RNA	VMA3	UNKNOWN	SYBR	None	21.886	21.7317	0.135293	3.37198e+06	3.84741e+06	419352	FALSE	0.111969	TRUE	3	17	80.4644
30	C6	19-13 RNA	VMA3	UNKNOWN	SYBR	None	23.331	23.3892	0.061421	1.01515e+06	968175	49180.9	FALSE	0.111969	TRUE	3	19	80.6615
31	C7	19-13 RNA	VMA3	UNKNOWN	SYBR	None	23.453	23.3892	0.061421	917052	968175	49180.9	FALSE	0.111969	TRUE	3	19	80.6615
32	C8	19-13 RNA	VMA3	UNKNOWN	SYBR	None	23.383	23.3892	0.061421	972322	968175	49180.9	FALSE	0.111969	TRUE	3	19	80.7601
33	C9	19-08 DNA	VMA3	UNKNOWN	SYBR	None	18.763	18.751	0.0165289	45099904	45548672	627466	FALSE	0.111969	TRUE	3	14	80.6615
34	C10	19-08 DNA	VMA3	UNKNOWN	SYBR	None	18.732	18.751	0.0165289	46265668	45548672	627466	FALSE	0.111969	TRUE	3	14	80.6615
35	C11	19-08 DNA	VMA3	UNKNOWN	SYBR	None	18.758	18.751	0.0165289	45280436	45548672	627466	FALSE	0.111969	TRUE	3	14	80.7601
36	C12						Undetermined
37	D1		VMA3	STANDARD	SYBR	None	21.56	21.4326	0.180062	1000000			FALSE	0.111969	TRUE	3	17	80.6615
38	D2		VMA3	STANDARD	SYBR	None	21.305	21.4326	0.180062	1000000			FALSE	0.111969	TRUE	3	17	80.6615
39	D3	19-04 RNA	VMA3	UNKNOWN	SYBR	None	21.093	21.2347	0.123946	6514175	5.81014e+06	613558	FALSE	0.111969	TRUE	3	16	80.7601
40	D4	19-04 RNA	VMA3	UNKNOWN	SYBR	None	21.291	21.2347	0.123946	5526679	5.81014e+06	613558	FALSE	0.111969	TRUE	3	17	80.6615
41	D5	19-04 RNA	VMA3	UNKNOWN	SYBR	None	21.321	21.2347	0.123946	5389556	5.81014e+06	613558	FALSE	0.111969	TRUE	3	17	80.7601
42	D6	19-14 RNA	VMA3	UNKNOWN	SYBR	None	25.333	25.44	0.128657	192498	176819	18473	FALSE	0.111969	TRUE	3	21	80.7601
43	D7	19-14 RNA	VMA3	UNKNOWN	SYBR	None	25.583	25.44	0.128657	156454	176819	18473	FALSE	0.111969	TRUE	3	21	80.7601
44	D8	19-14 RNA	VMA3	UNKNOWN	SYBR	None	25.404	25.44	0.128657	181505	176819	18473	FALSE	0.111969	TRUE	3	21	80.7601
45	D9	19-09 DNA	VMA3	UNKNOWN	SYBR	None	18.566	18.6529	0.0985181	53094232	49518828	3.99831e+06	FALSE	0.111969	TRUE	3	14	80.7601
46	D10	19-09 DNA	VMA3	UNKNOWN	SYBR	None	18.76	18.6529	0.0985181	45201536	49518828	3.99831e+06	FALSE	0.111969	TRUE	3	14	80.7601
47	D11	19-09 DNA	VMA3	UNKNOWN	SYBR	None	18.632	18.6529	0.0985181	50260700	49518828	3.99831e+06	FALSE	0.111969	TRUE	3	14	80.8587
48	D12						Undetermined
49	E1		VMA3	STANDARD	SYBR	None	25.667	25.8086	0.20046	100000			FALSE	0.111969	TRUE	3	21	80.5629
50	E2		VMA3	STANDARD	SYBR	None	25.95	25.8086	0.20046	100000			FALSE	0.111969	TRUE	3	21	80.5629
51	E3	19-05 RNA	VMA3	UNKNOWN	SYBR	None	22.342	22.3139	0.0774167	2.30775e+06	2.36591e+06	154334	FALSE	0.111969	TRUE	3	18	80.7601
52	E4	19-05 RNA	VMA3	UNKNOWN	SYBR	None	22.226	22.3139	0.0774167	2.54088e+06	2.36591e+06	154334	FALSE	0.111969	TRUE	3	18	80.7601
53	E5	19-05 RNA	VMA3	UNKNOWN	SYBR	None	22.373	22.3139	0.0774167	2.24911e+06	2.36591e+06	154334	FALSE	0.111969	TRUE	3	18	80.6615
54	E6	19-00 DNA	VMA3	UNKNOWN	SYBR	None	18.766	18.7926	0.025835	44978980	44003780	944979	FALSE	0.111969	TRUE	3	14	80.6615
55	E7	19-00 DNA	VMA3	UNKNOWN	SYBR	None	18.794	18.7926	0.025835	43940124	44003780	944979	FALSE	0.111969	TRUE	3	14	80.6615
56	E8	19-00 DNA	VMA3	UNKNOWN	SYBR	None	18.818	18.7926	0.025835	43092240	44003780	944979	FALSE	0.111969	TRUE	3	14	80.6615
57	E9	19-10 DNA	VMA3	UNKNOWN	SYBR	None	18.303	18.3312	0.0333524	66065776	64558932	1.77889e+06	FALSE	0.111969	TRUE	3	14	80.7601
58	E10	19-10 DNA	VMA3	UNKNOWN	SYBR	None	18.368	18.3312	0.0333524	62596572	64558932	1.77889e+06	FALSE	0.111969	TRUE	3	14	80.6615
59	E11	19-10 DNA	VMA3	UNKNOWN	SYBR	None	18.322	18.3312	0.0333524	65014452	64558932	1.77889e+06	FALSE	0.111969	TRUE	3	14	80.7601
60	E12						Undetermined
61	F1		VMA3	STANDARD	SYBR	None	29.749	29.8409	0.13055	10000			FALSE	0.111969	TRUE	3	25	80.4644
62	F2		VMA3	STANDARD	SYBR	None	29.933	29.8409	0.13055	10000			FALSE	0.111969	TRUE	3	25	80.4644
63	F3	19-07 RNA	VMA3	UNKNOWN	SYBR	None	23.234	23.312	0.0895207	1.1005e+06	1033224	75870.2	FALSE	0.111969	TRUE	3	19	80.6615
64	F4	19-07 RNA	VMA3	UNKNOWN	SYBR	None	23.293	23.312	0.0895207	1.04818e+06	1033224	75870.2	FALSE	0.111969	TRUE	3	19	80.6615
65	F5	19-07 RNA	VMA3	UNKNOWN	SYBR	None	23.41	23.312	0.0895207	950990	1033224	75870.2	FALSE	0.111969	TRUE	3	19	80.5629
66	F6	19-02 DNA	VMA3	UNKNOWN	SYBR	None	18.748	18.7657	0.0208278	45639976	44996212	775629	FALSE	0.111969	TRUE	3	14	80.6615
67	F7	19-02 DNA	VMA3	UNKNOWN	SYBR	None	18.76	18.7657	0.0208278	45213564	44996212	775629	FALSE	0.111969	TRUE	3	14	80.6615
68	F8	19-02 DNA	VMA3	UNKNOWN	SYBR	None	18.789	18.7657	0.0208278	44135092	44996212	775629	FALSE	0.111969	TRUE	3	14	80.6615
69	F9	19-12 DNA	VMA3	UNKNOWN	SYBR	None	18.481	18.4684	0.0681572	56997728	57653948	3.2865e+06	FALSE	0.111969	TRUE	3	14	80.6615
70	F10	19-12 DNA	VMA3	UNKNOWN	SYBR	None	18.395	18.4684	0.0681572	61219044	57653948	3.2865e+06	FALSE	0.111969	TRUE	3	14	80.7601
71	F11	19-12 DNA	VMA3	UNKNOWN	SYBR	None	18.529	18.4684	0.0681572	54745064	57653948	3.2865e+06	FALSE	0.111969	TRUE	3	14	80.6615
72	F12						Undetermined
73	G1		VMA3	STANDARD	SYBR	None	32.306	32.3062		1000			FALSE	0.111969	TRUE	3	28	80.4644
74	G2						Undetermined
75	G3	19-08 RNA	VMA3	UNKNOWN	SYBR	None	22.754	22.882	0.110795	1.63927e+06	1.47827e+06	139428	FALSE	0.111969	TRUE	3	18	80.6615
76	G4	19-08 RNA	VMA3	UNKNOWN	SYBR	None	22.946	22.882	0.110795	1.39788e+06	1.47827e+06	139428	FALSE	0.111969	TRUE	3	18	80.5629
77	G5	19-08 RNA	VMA3	UNKNOWN	SYBR	None	22.946	22.882	0.110795	1.39767e+06	1.47827e+06	139428	FALSE	0.111969	TRUE	3	18	80.6615
78	G6	19-03 DNA	VMA3	UNKNOWN	SYBR	None	19.515	19.5815	0.109512	24139080	22912240	2.02659e+06	FALSE	0.111969	TRUE	3	15	80.6615
79	G7	19-03 DNA	VMA3	UNKNOWN	SYBR	None	19.521	19.5815	0.109512	24024566	22912240	2.02659e+06	FALSE	0.111969	TRUE	3	15	80.6615
80	G8	19-03 DNA	VMA3	UNKNOWN	SYBR	None	19.708	19.5815	0.109512	20573072	22912240	2.02659e+06	FALSE	0.111969	TRUE	3	15	80.6615
81	G9	19-13 DNA	VMA3	UNKNOWN	SYBR	None	20.862	20.9084	0.0453264	7.88695e+06	7.59521e+06	286081	FALSE	0.111969	TRUE	3	16	80.6615
82	G10	19-13 DNA	VMA3	UNKNOWN	SYBR	None	20.953	20.9084	0.0453264	7315140	7.59521e+06	286081	FALSE	0.111969	TRUE	3	16	80.5629
83	G11	19-13 DNA	VMA3	UNKNOWN	SYBR	None	20.91	20.9084	0.0453264	7.58356e+06	7.59521e+06	286081	FALSE	0.111969	TRUE	3	16	80.6615
84	G12						Undetermined
85	H1		VMA3	STANDARD	SYBR	None	34.76	34.76		100			FALSE	0.111969	TRUE	3	30	80.4644
86	H2						Undetermined
87	H3	19-09 RNA	VMA3	UNKNOWN	SYBR	None	22.387	22.4277	0.0366129	2.22425e+06	2.15036e+06	65805.1	FALSE	0.111969	TRUE	3	18	80.6615
88	H4	19-09 RNA	VMA3	UNKNOWN	SYBR	None	22.439	22.4277	0.0366129	2.12877e+06	2.15036e+06	65805.1	FALSE	0.111969	TRUE	3	18	80.6615
89	H5	19-09 RNA	VMA3	UNKNOWN	SYBR	None	22.457	22.4277	0.0366129	2098059	2.15036e+06	65805.1	FALSE	0.111969	TRUE	3	18	80.6615
90	H6	19-04 DNA	VMA3	UNKNOWN	SYBR	None	17.582	17.5307	0.0719113	120289928	125590328	7.4959e+06	FALSE	0.111969	TRUE	3	13	80.7601
91	H7	19-04 DNA	VMA3	UNKNOWN	SYBR	None	17.48	17.5307	0.0719113	130890728	125590328	7.4959e+06	FALSE	0.111969	TRUE	3	13	80.8587
92	H8	19-04 DNA	VMA3	UNKNOWN	SYBR	None	Undetermined						FALSE	0.111969	TRUE	3	39
93	H9	19-14 DNA	VMA3	UNKNOWN	SYBR	None	19.426	19.426		26000668	26000668		FALSE	0.111969	TRUE	3	15	80.7601
94	H10	19-14 DNA	VMA3	UNKNOWN	SYBR	None	Undetermined						FALSE	0.111969	TRUE	3	18
95	H11	19-14 DNA	VMA3	UNKNOWN	SYBR	None	Undetermined						FALSE	0.111969	TRUE	3	39
96	H12		VMA3	NTC	SYBR	None	Undetermined						FALSE	0.111969	TRUE	3	39	61.3369

## Sheet: VMA3 RNA DNA 18
Instrument Type	ViiA 7
Passive Reference	ROX
Quantification Cycle Method	Ct
Signal Smoothing On	false
Stage/ Cycle where Analysis is performed	Stage 2, Step 2
Well	Well Position	Sample Name	Target Name	Task	Reporter	Quencher	CT	Ct Mean	Ct SD	Quantity	Quantity Mean	Quantity SD	Automatic Ct Threshold	Ct Threshold	Automatic Baseline	Baseline Start	Baseline End	Tm1	Tm2	Tm3	Custom1	Custom2	Custom3	Custom4	Custom5	Custom6	NOAMP	EXPFAIL	MTP
1	A1		VMA3	STANDARD	SYBR	None	14.59	14.6504	0.0858798	1000000000			FALSE	0.114962	TRUE	3	10	80.3638									N	N	N
2	A2		VMA3	STANDARD	SYBR	None	14.711	14.6504	0.0858798	1000000000			FALSE	0.114962	TRUE	3	11	80.4624									N	N	N
3	A3	18-00 RNA	VMA3	UNKNOWN	SYBR	None	24.276	24.2624	0.136066	369250	375058	43547.8	FALSE	0.114962	TRUE	3	19	80.561									N	N	N
4	A4	18-00 RNA	VMA3	UNKNOWN	SYBR	None	24.391	24.2624	0.136066	334705	375058	43547.8	FALSE	0.114962	TRUE	3	20	80.4624									N	N	N
5	A5	18-00 RNA	VMA3	UNKNOWN	SYBR	None	24.12	24.2624	0.136066	421218	375058	43547.8	FALSE	0.114962	TRUE	3	19	80.561									N	N	N
6	A6	18-11 RNA	VMA3	UNKNOWN	SYBR	None	26.308	26.424	0.110761	65928.8	59921.3	5661.83	FALSE	0.114962	TRUE	3	22	80.7581									N	N	N
7	A7	18-11 RNA	VMA3	UNKNOWN	SYBR	None	26.436	26.424	0.110761	59151.4	59921.3	5661.83	FALSE	0.114962	TRUE	3	22	80.7581									N	N	N
8	A8	18-11 RNA	VMA3	UNKNOWN	SYBR	None	26.528	26.424	0.110761	54683.9	59921.3	5661.83	FALSE	0.114962	TRUE	3	22	80.7581									N	N	N
9	A9	18-05 DNA	VMA3	UNKNOWN	SYBR	None	16.957	17.132	0.170976	182848736	158687568	23075918	FALSE	0.114962	TRUE	3	12	80.7581									N	N	N
10	A10	18-05 DNA	VMA3	UNKNOWN	SYBR	None	17.141	17.132	0.170976	156337168	158687568	23075918	FALSE	0.114962	TRUE	3	13	80.7581									N	N	N
11	A11	18-05 DNA	VMA3	UNKNOWN	SYBR	None	17.298	17.132	0.170976	136876800	158687568	23075918	FALSE	0.114962	TRUE	3	13	80.6596									N	N	N
12	A12						Undetermined																				N	N	N
13	B1		VMA3	STANDARD	SYBR	None	18.482	18.6677	0.261958	100000000			FALSE	0.114962	TRUE	3	14	80.561									N	N	N
14	B2		VMA3	STANDARD	SYBR	None	18.853	18.6677	0.261958	100000000			FALSE	0.114962	TRUE	3	14	80.561									N	N	N
15	B3	18-02 RNA	VMA3	UNKNOWN	SYBR	None	22.814	22.8214	0.0766321	1.27511e+06	1268647	81980.6	FALSE	0.114962	TRUE	3	18	80.6596									N	N	N
16	B4	18-02 RNA	VMA3	UNKNOWN	SYBR	None	22.749	22.8214	0.0766321	1.34721e+06	1268647	81980.6	FALSE	0.114962	TRUE	3	18	80.6596									N	N	N
17	B5	18-02 RNA	VMA3	UNKNOWN	SYBR	None	22.902	22.8214	0.0766321	1183627	1268647	81980.6	FALSE	0.114962	TRUE	3	18	80.561									N	N	N
18	B6	18-13 RNA	VMA3	UNKNOWN	SYBR	None	22.395	22.2977	0.117027	1.8189e+06	1.98142e+06	200081	FALSE	0.114962	TRUE	3	18	80.6596									N	N	N
19	B7	18-13 RNA	VMA3	UNKNOWN	SYBR	None	22.168	22.2977	0.117027	2.20489e+06	1.98142e+06	200081	FALSE	0.114962	TRUE	3	17	80.6596									N	N	N
20	B8	18-13 RNA	VMA3	UNKNOWN	SYBR	None	22.331	22.2977	0.117027	1.92048e+06	1.98142e+06	200081	FALSE	0.114962	TRUE	3	18	80.561									N	N	N
21	B9	18-07 DNA	VMA3	UNKNOWN	SYBR	None	17.99	18.0737	0.0850634	76114560	71045816	5109234	FALSE	0.114962	TRUE	3	13	80.6596									N	N	N
22	B10	18-07 DNA	VMA3	UNKNOWN	SYBR	None	18.07	18.0737	0.0850634	71125848	71045816	5109234	FALSE	0.114962	TRUE	3	13	80.6596									N	N	N
23	B11	18-07 DNA	VMA3	UNKNOWN	SYBR	None	18.16	18.0737	0.0850634	65897032	71045816	5109234	FALSE	0.114962	TRUE	3	14	80.7581									N	N	N
24	B12						Undetermined																				N	N	N
25	C1		VMA3	STANDARD	SYBR	None	19.324	19.5988	0.389181	10000000			FALSE	0.114962	TRUE	3	15	80.561									N	N	N
26	C2		VMA3	STANDARD	SYBR	None	19.874	19.5988	0.389181	10000000			FALSE	0.114962	TRUE	3	15	80.6596									N	N	N
27	C3	18-03 RNA	VMA3	UNKNOWN	SYBR	None	22.789	22.8639	0.0695387	1.30186e+06	1.22349e+06	72612.5	FALSE	0.114962	TRUE	3	18	80.561									N	N	N
28	C4	18-03 RNA	VMA3	UNKNOWN	SYBR	None	22.875	22.8639	0.0695387	1.21011e+06	1.22349e+06	72612.5	FALSE	0.114962	TRUE	3	18	80.6596									N	N	N
29	C5	18-03 RNA	VMA3	UNKNOWN	SYBR	None	22.927	22.8639	0.0695387	1.1585e+06	1.22349e+06	72612.5	FALSE	0.114962	TRUE	3	18	80.561									N	N	N
30	C6	18-14 RNA	VMA3	UNKNOWN	SYBR	None	25.539	25.4072	0.122297	126554	141968	14510.1	FALSE	0.114962	TRUE	3	21	80.6596									N	N	N
31	C7	18-14 RNA	VMA3	UNKNOWN	SYBR	None	25.386	25.4072	0.122297	143986	141968	14510.1	FALSE	0.114962	TRUE	3	20	80.7581									N	N	N
32	C8	18-14 RNA	VMA3	UNKNOWN	SYBR	None	25.297	25.4072	0.122297	155363	141968	14510.1	FALSE	0.114962	TRUE	3	20	80.7581									N	N	N
33	C9	18-09 DNA	VMA3	UNKNOWN	SYBR	None	17.539	17.5215	0.0240014	111641856	113271520	2.3047e+06	FALSE	0.114962	TRUE	3	13	80.6596									N	N	N
34	C10	18-09 DNA	VMA3	UNKNOWN	SYBR	None	17.505	17.5215	0.0240014	114901192	113271520	2.3047e+06	FALSE	0.114962	TRUE	3	13	80.6596									N	N	N
35	C11	18-09 DNA	VMA3	UNKNOWN	SYBR	None	Undetermined	17.5215	0.0240014				FALSE	0.114962	TRUE	3	39	61.1396									Y	Y	N
36	C12						Undetermined																				N	N	N
37	D1		VMA3	STANDARD	SYBR	None	21.699	21.7432	0.0628116	1000000			FALSE	0.114962	TRUE	3	17	80.7581									N	N	N
38	D2		VMA3	STANDARD	SYBR	None	21.788	21.7432	0.0628116	1000000			FALSE	0.114962	TRUE	3	17	80.7581									N	N	N
39	D3	18-04 RNA	VMA3	UNKNOWN	SYBR	None	23.284	23.4688	0.186661	855781	737846	116117	FALSE	0.114962	TRUE	3	19	80.7581									N	N	N
40	D4	18-04 RNA	VMA3	UNKNOWN	SYBR	None	23.657	23.4688	0.186661	623637	737846	116117	FALSE	0.114962	TRUE	3	19	80.561									N	N	N
41	D5	18-04 RNA	VMA3	UNKNOWN	SYBR	None	23.465	23.4688	0.186661	734122	737846	116117	FALSE	0.114962	TRUE	3	18	80.6596									N	N	N
42	D6	18-15 RNA	VMA3	UNKNOWN	SYBR	None	24.208	24.3085	0.206113	390882	362631	60008.1	FALSE	0.114962	TRUE	3	20	80.6596									N	N	N
43	D7	18-15 RNA	VMA3	UNKNOWN	SYBR	None	24.546	24.3085	0.206113	293712	362631	60008.1	FALSE	0.114962	TRUE	3	20	80.561									N	N	N
44	D8	18-15 RNA	VMA3	UNKNOWN	SYBR	None	24.172	24.3085	0.206113	403300	362631	60008.1	FALSE	0.114962	TRUE	3	19	80.7581									N	N	N
45	D9	18-10 DNA	VMA3	UNKNOWN	SYBR	None	16.23	16.2145	0.0132772	338596032	343037600	3.84875e+06	FALSE	0.114962	TRUE	3	12	80.7581									N	N	N
46	D10	18-10 DNA	VMA3	UNKNOWN	SYBR	None	16.207	16.2145	0.0132772	345126592	343037600	3.84875e+06	FALSE	0.114962	TRUE	3	12	80.7581									N	N	N
47	D11	18-10 DNA	VMA3	UNKNOWN	SYBR	None	16.206	16.2145	0.0132772	345390112	343037600	3.84875e+06	FALSE	0.114962	TRUE	3	12	80.8567									N	N	N
48	D12						Undetermined																				N	N	N
49	E1		VMA3	STANDARD	SYBR	None	26.568	26.4538	0.1609	100000			FALSE	0.114962	TRUE	3	22	80.561									N	N	N
50	E2		VMA3	STANDARD	SYBR	None	26.34	26.4538	0.1609	100000			FALSE	0.114962	TRUE	3	22	80.561									N	N	N
51	E3	18-05 RNA	VMA3	UNKNOWN	SYBR	None	21.579	21.732	0.155548	3.63071e+06	3208871	420656	FALSE	0.114962	TRUE	3	17	80.7581									N	N	N
52	E4	18-05 RNA	VMA3	UNKNOWN	SYBR	None	21.726	21.732	0.155548	3.2065e+06	3208871	420656	FALSE	0.114962	TRUE	3	17	80.6596									N	N	N
53	E5	18-05 RNA	VMA3	UNKNOWN	SYBR	None	21.89	21.732	0.155548	2.78941e+06	3208871	420656	FALSE	0.114962	TRUE	3	17	80.561									N	N	N
54	E6	18-00 DNA	VMA3	UNKNOWN	SYBR	None	17.118	17.0199	0.0863743	159401952	173588976	12462228	FALSE	0.114962	TRUE	3	13	80.561									N	N	N
55	E7	18-00 DNA	VMA3	UNKNOWN	SYBR	None	16.957	17.0199	0.0863743	182768928	173588976	12462228	FALSE	0.114962	TRUE	3	13	80.6596									N	N	N
56	E8	18-00 DNA	VMA3	UNKNOWN	SYBR	None	16.984	17.0199	0.0863743	178596080	173588976	12462228	FALSE	0.114962	TRUE	3	13	80.7581									N	N	N
57	E9	18-11 DNA	VMA3	UNKNOWN	SYBR	None	16.562	16.5627	0.0321506	255522816	255386944	6.95632e+06	FALSE	0.114962	TRUE	3	12	80.7581									N	N	N
58	E10	18-11 DNA	VMA3	UNKNOWN	SYBR	None	16.595	16.5627	0.0321506	248363680	255386944	6.95632e+06	FALSE	0.114962	TRUE	3	12	80.7581									N	N	N
59	E11	18-11 DNA	VMA3	UNKNOWN	SYBR	None	16.531	16.5627	0.0321506	262274336	255386944	6.95632e+06	FALSE	0.114962	TRUE	3	12	80.7581									N	N	N
60	E12						Undetermined																				N	N	N
61	F1		VMA3	STANDARD	SYBR	None	29.865	29.8735	0.012292	10000			FALSE	0.114962	TRUE	3	25	80.4624									N	N	N
62	F2		VMA3	STANDARD	SYBR	None	29.882	29.8735	0.012292	10000			FALSE	0.114962	TRUE	3	25	80.4624									N	N	N
63	F3	18-07 RNA	VMA3	UNKNOWN	SYBR	None	23.364	23.341	0.0379649	800065	815761	26495.2	FALSE	0.114962	TRUE	3	19	80.561									N	N	N
64	F4	18-07 RNA	VMA3	UNKNOWN	SYBR	None	23.362	23.341	0.0379649	800866	815761	26495.2	FALSE	0.114962	TRUE	3	19	80.6596									N	N	N
65	F5	18-07 RNA	VMA3	UNKNOWN	SYBR	None	23.297	23.341	0.0379649	846351	815761	26495.2	FALSE	0.114962	TRUE	3	19	80.6596									N	N	N
66	F6	18-02 DNA	VMA3	UNKNOWN	SYBR	None	17.922	17.9125	0.0522944	80676392	81359328	3626434	FALSE	0.114962	TRUE	3	13	80.6596									N	N	N
67	F7	18-02 DNA	VMA3	UNKNOWN	SYBR	None	17.856	17.9125	0.0522944	85278672	81359328	3626434	FALSE	0.114962	TRUE	3	13	80.6596									N	N	N
68	F8	18-02 DNA	VMA3	UNKNOWN	SYBR	None	17.96	17.9125	0.0522944	78122912	81359328	3626434	FALSE	0.114962	TRUE	3	13	80.6596									N	N	N
69	F9	18-13 DNA	VMA3	UNKNOWN	SYBR	None	20.916	20.8329	0.100223	6371856	6.85342e+06	591313	FALSE	0.114962	TRUE	3	16	80.6596									N	N	N
70	F10	18-13 DNA	VMA3	UNKNOWN	SYBR	None	20.722	20.8329	0.100223	7513399	6.85342e+06	591313	FALSE	0.114962	TRUE	3	16	80.6596									N	N	N
71	F11	18-13 DNA	VMA3	UNKNOWN	SYBR	None	20.861	20.8329	0.100223	6675019	6.85342e+06	591313	FALSE	0.114962	TRUE	3	16	80.6596									N	N	N
72	F12						Undetermined																				N	N	N
73	G1		VMA3	STANDARD	SYBR	None	32.422	32.1177	0.429635	1000			FALSE	0.114962	TRUE	3	28	80.4624									N	N	N
74	G2		VMA3	STANDARD	SYBR	None	31.814	32.1177	0.429635	1000			FALSE	0.114962	TRUE	3	27	80.3638									N	N	N
75	G3	18-09 RNA	VMA3	UNKNOWN	SYBR	None	22.453	22.4541	0.00836174	1.73064e+06	1.72974e+06	12257	FALSE	0.114962	TRUE	3	18	80.561									N	N	N
76	G4	18-09 RNA	VMA3	UNKNOWN	SYBR	None	22.446	22.4541	0.00836174	1.74152e+06	1.72974e+06	12257	FALSE	0.114962	TRUE	3	18	80.561									N	N	N
77	G5	18-09 RNA	VMA3	UNKNOWN	SYBR	None	22.463	22.4541	0.00836174	1.71706e+06	1.72974e+06	12257	FALSE	0.114962	TRUE	3	18	80.6596									N	N	N
78	G6	18-03 DNA	VMA3	UNKNOWN	SYBR	None	17.103	17.1558	0.0461211	161558368	154510112	6.10768e+06	FALSE	0.114962	TRUE	3	13	80.6596									N	N	N
79	G7	18-03 DNA	VMA3	UNKNOWN	SYBR	None	17.184	17.1558	0.0461211	150773088	154510112	6.10768e+06	FALSE	0.114962	TRUE	3	13	80.6596									N	N	N
80	G8	18-03 DNA	VMA3	UNKNOWN	SYBR	None	17.181	17.1558	0.0461211	151198880	154510112	6.10768e+06	FALSE	0.114962	TRUE	3	13	80.6596									N	N	N
81	G9	18-14 DNA	VMA3	UNKNOWN	SYBR	None	16.171	16.1409	0.0483587	355929728	365312096	15148388	FALSE	0.114962	TRUE	3	12	80.7581									N	N	N
82	G10	18-14 DNA	VMA3	UNKNOWN	SYBR	None	16.167	16.1409	0.0483587	357218400	365312096	15148388	FALSE	0.114962	TRUE	3	12	80.6596									N	N	N
83	G11	18-14 DNA	VMA3	UNKNOWN	SYBR	None	16.085	16.1409	0.0483587	382788096	365312096	15148388	FALSE	0.114962	TRUE	3	12	80.6596									N	N	N
84	G12						Undetermined																				N	N	N
85	H1		VMA3	STANDARD	SYBR	None	32.58	32.5596	0.0293126	100			FALSE	0.114962	TRUE	3	28	80.3638	71.984								N	N	Y
86	H2		VMA3	STANDARD	SYBR	None	32.539	32.5596	0.0293126	100			FALSE	0.114962	TRUE	3	28	80.4624									N	N	N
87	H3	18-10 RNA	VMA3	UNKNOWN	SYBR	None	21.9	21.8734	0.0288318	2.76578e+06	2.83048e+06	69323.5	FALSE	0.114962	TRUE	3	17	80.561									N	N	N
88	H4	18-10 RNA	VMA3	UNKNOWN	SYBR	None	21.843	21.8734	0.0288318	2.90365e+06	2.83048e+06	69323.5	FALSE	0.114962	TRUE	3	17	80.6596									N	N	N
89	H5	18-10 RNA	VMA3	UNKNOWN	SYBR	None	21.877	21.8734	0.0288318	2822030	2.83048e+06	69323.5	FALSE	0.114962	TRUE	3	17	80.561									N	N	N
90	H6	18-04 DNA	VMA3	UNKNOWN	SYBR	None	16.792	16.7901	0.00229009	210275472	210564544	408821	FALSE	0.114962	TRUE	3	12	80.7581									N	N	N
91	H7	18-04 DNA	VMA3	UNKNOWN	SYBR	None	16.788	16.7901	0.00229009	210853632	210564544	408821	FALSE	0.114962	TRUE	3	12	80.7581									N	N	N
92	H8	18-04 DNA	VMA3	UNKNOWN	SYBR	None	Undetermined						FALSE	0.114962	TRUE	3	18										N	N	N
93	H9	18-15 DNA	VMA3	UNKNOWN	SYBR	None	16.27	16.3371	0.0945694	327178496	309643008	24798924	FALSE	0.114962	TRUE	3	12	80.7581									N	N	N
94	H10	18-15 DNA	VMA3	UNKNOWN	SYBR	None	16.404	16.3371	0.0945694	292107520	309643008	24798924	FALSE	0.114962	TRUE	3	12	80.6596									N	N	N
95	H11	18-15 DNA	VMA3	UNKNOWN	SYBR	None	Undetermined						FALSE	0.114962	TRUE	3	27										N	N	N
96	H12		VMA3	NTC	SYBR	None	Undetermined						FALSE	0.114962	TRUE	3	39	60.9424									N	N	N

## Sheet: ASL RNA DNA 27
Instrument Type	ViiA 7
Passive Reference	ROX
Quantification Cycle Method	Ct
Signal Smoothing On	false
Stage/ Cycle where Analysis is performed	Stage 2, Step 2
Well	Well Position	Sample Name	Target Name	Task	Reporter	Quencher	CT	Ct Mean	Ct SD	Quantity	Quantity Mean	Quantity SD	Automatic Ct Threshold	Ct Threshold	Automatic Baseline	Baseline Start	Baseline End	Tm1	Tm2	Tm3	Custom1	Custom2	Custom3	Custom4	Custom5	Custom6	AMPNC	HIGHSD	OUTLIERRG
1	A1		ASL	STANDARD	SYBR	None	14.85	15.0461	0.276792	100000000			FALSE	0.111969	TRUE	3	10	81.6565									N	N	N
2	A2		ASL	STANDARD	SYBR	None	15.242	15.0461	0.276792	100000000			FALSE	0.111969	TRUE	3	11	81.6565									N	N	N
3	A3	27-03 RNA	ASL	UNKNOWN	SYBR	None	19.856	19.8991	0.0629427	955929	929758	38134.7	FALSE	0.111969	TRUE	3	15	81.6565									N	N	N
4	A4	27-03 RNA	ASL	UNKNOWN	SYBR	None	19.87	19.8991	0.0629427	947342	929758	38134.7	FALSE	0.111969	TRUE	3	15	81.6565									N	N	N
5	A5	27-03 RNA	ASL	UNKNOWN	SYBR	None	19.971	19.8991	0.0629427	886004	929758	38134.7	FALSE	0.111969	TRUE	3	15	81.6565									N	N	N
6	A6	27-18 RNA	ASL	UNKNOWN	SYBR	None	21.751	21.7006	0.0640611	274159	283516	12086.8	FALSE	0.111969	TRUE	3	17	81.6565									N	N	N
7	A7	27-18 RNA	ASL	UNKNOWN	SYBR	None	21.628	21.7006	0.0640611	297163	283516	12086.8	FALSE	0.111969	TRUE	3	17	81.6565									N	N	N
8	A8	27-18 RNA	ASL	UNKNOWN	SYBR	None	21.723	21.7006	0.0640611	279227	283516	12086.8	FALSE	0.111969	TRUE	3	17	81.6565									N	N	N
9	A9	27-12 DNA	ASL	UNKNOWN	SYBR	None	17.801	17.8118	0.0205263	3705314	3.67979e+06	49605.4	FALSE	0.111969	TRUE	3	13	81.4592									N	N	N
10	A10	27-12 DNA	ASL	UNKNOWN	SYBR	None	17.799	17.8118	0.0205263	3.71144e+06	3.67979e+06	49605.4	FALSE	0.111969	TRUE	3	13	81.4592									N	N	N
11	A11	27-12 DNA	ASL	UNKNOWN	SYBR	None	17.835	17.8118	0.0205263	3.62262e+06	3.67979e+06	49605.4	FALSE	0.111969	TRUE	3	13	81.3606									N	N	N
12	A12						Undetermined																				N	N	N
13	B1		ASL	STANDARD	SYBR	None	18.705	18.7399	0.0493516	10000000			FALSE	0.111969	TRUE	3	14	81.6565									N	N	N
14	B2		ASL	STANDARD	SYBR	None	18.775	18.7399	0.0493516	10000000			FALSE	0.111969	TRUE	3	14	81.6565									N	N	N
15	B3	27-06 RNA	ASL	UNKNOWN	SYBR	None	21.313	21.3227	0.104075	365913	364086	24845.5	FALSE	0.111969	TRUE	3	17	81.5578									N	N	N
16	B4	27-06 RNA	ASL	UNKNOWN	SYBR	None	21.431	21.3227	0.104075	338378	364086	24845.5	FALSE	0.111969	TRUE	3	17	81.5578									N	N	N
17	B5	27-06 RNA	ASL	UNKNOWN	SYBR	None	21.224	21.3227	0.104075	387968	364086	24845.5	FALSE	0.111969	TRUE	3	16	81.6565									N	N	N
18	B6	27-19 RNA	ASL	UNKNOWN	SYBR	None	21.881	21.7561	0.170494	251637	274343	31657.5	FALSE	0.111969	TRUE	3	17	81.4592									N	N	N
19	B7	27-19 RNA	ASL	UNKNOWN	SYBR	None	21.562	21.7561	0.170494	310506	274343	31657.5	FALSE	0.111969	TRUE	3	17	81.5578									N	N	N
20	B8	27-19 RNA	ASL	UNKNOWN	SYBR	None	21.826	21.7561	0.170494	260887	274343	31657.5	FALSE	0.111969	TRUE	3	17	81.5578									N	N	N
21	B9	27-15 DNA	ASL	UNKNOWN	SYBR	None	18.179	18.1745	0.0338712	2.88835e+06	2.89747e+06	64841.6	FALSE	0.111969	TRUE	3	14	81.3606									N	N	N
22	B10	27-15 DNA	ASL	UNKNOWN	SYBR	None	18.139	18.1745	0.0338712	2.96638e+06	2.89747e+06	64841.6	FALSE	0.111969	TRUE	3	13	81.4592									N	N	N
23	B11	27-15 DNA	ASL	UNKNOWN	SYBR	None	18.206	18.1745	0.0338712	2.83766e+06	2.89747e+06	64841.6	FALSE	0.111969	TRUE	3	14	81.4592									N	N	N
24	B12						Undetermined																				N	N	N
25	C1		ASL	STANDARD	SYBR	None	21.445	21.4801	0.0503577	1000000			FALSE	0.111969	TRUE	3	17	81.6565									N	N	N
26	C2		ASL	STANDARD	SYBR	None	21.516	21.4801	0.0503577	1000000			FALSE	0.111969	TRUE	3	17	81.6565									N	N	N
27	C3	27-07 RNA	ASL	UNKNOWN	SYBR	None	20.757	20.8295	0.108715	527836	504042	35379.6	FALSE	0.111969	TRUE	3	16	81.6565									N	N	N
28	C4	27-07 RNA	ASL	UNKNOWN	SYBR	None	20.777	20.8295	0.108715	520903	504042	35379.6	FALSE	0.111969	TRUE	3	16	81.6565									N	N	N
29	C5	27-07 RNA	ASL	UNKNOWN	SYBR	None	20.954	20.8295	0.108715	463385	504042	35379.6	FALSE	0.111969	TRUE	3	16	81.5578									N	N	N
30	C6	27-20 RNA	ASL	UNKNOWN	SYBR	None	20.971	20.8949	0.152472	458272	483597	49901.7	FALSE	0.111969	TRUE	3	17	81.5578									N	N	N
31	C7	27-20 RNA	ASL	UNKNOWN	SYBR	None	20.994	20.8949	0.152472	451436	483597	49901.7	FALSE	0.111969	TRUE	3	17	81.5578									N	N	N
32	C8	27-20 RNA	ASL	UNKNOWN	SYBR	None	20.719	20.8949	0.152472	541084	483597	49901.7	FALSE	0.111969	TRUE	3	16	81.6565									N	N	N
33	C9	27-16 DNA	ASL	UNKNOWN	SYBR	None	18.566	18.6314	0.0581184	2.23847e+06	2.14442e+06	82908.4	FALSE	0.111969	TRUE	3	14	81.3606									N	N	N
34	C10	27-16 DNA	ASL	UNKNOWN	SYBR	None	18.676	18.6314	0.0581184	2081912	2.14442e+06	82908.4	FALSE	0.111969	TRUE	3	14	81.4592									N	N	N
35	C11	27-16 DNA	ASL	UNKNOWN	SYBR	None	18.653	18.6314	0.0581184	2.11288e+06	2.14442e+06	82908.4	FALSE	0.111969	TRUE	3	14	81.4592									N	N	N
36	C12						Undetermined																				N	N	N
37	D1		ASL	STANDARD	SYBR	None	22.395	22.5502	0.220113	100000			FALSE	0.111969	TRUE	3	18	81.7551									N	N	N
38	D2		ASL	STANDARD	SYBR	None	22.706	22.5502	0.220113	100000			FALSE	0.111969	TRUE	3	18	81.7551									N	N	N
39	D3	27-08 RNA	ASL	UNKNOWN	SYBR	None	21.884	21.9443	0.407611	251061	247011	63887.5	FALSE	0.111969	TRUE	3	18	81.6565									N	N	N
40	D4	27-08 RNA	ASL	UNKNOWN	SYBR	None	21.57	21.9443	0.407611	308777	247011	63887.5	FALSE	0.111969	TRUE	3	17	81.6565									N	N	N
41	D5	27-08 RNA	ASL	UNKNOWN	SYBR	None	22.379	21.9443	0.407611	181195	247011	63887.5	FALSE	0.111969	TRUE	3	18	81.6565									N	N	N
42	D6	27-21 RNA	ASL	UNKNOWN	SYBR	None	21.232	21.1138	0.112015	385859	417942	30632.1	FALSE	0.111969	TRUE	3	17	81.5578									N	N	N
43	D7	27-21 RNA	ASL	UNKNOWN	SYBR	None	21.01	21.1138	0.112015	446881	417942	30632.1	FALSE	0.111969	TRUE	3	17	81.5578									N	N	N
44	D8	27-21 RNA	ASL	UNKNOWN	SYBR	None	21.1	21.1138	0.112015	421085	417942	30632.1	FALSE	0.111969	TRUE	3	17	81.6565									N	N	N
45	D9	27-17 DNA	ASL	UNKNOWN	SYBR	None	18.339	18.3358	0.0329419	2.59876e+06	2.60506e+06	56669.3	FALSE	0.111969	TRUE	3	14	81.4592									N	N	N
46	D10	27-17 DNA	ASL	UNKNOWN	SYBR	None	18.301	18.3358	0.0329419	2.66462e+06	2.60506e+06	56669.3	FALSE	0.111969	TRUE	3	14	81.4592									N	N	N
47	D11	27-17 DNA	ASL	UNKNOWN	SYBR	None	18.367	18.3358	0.0329419	2.55181e+06	2.60506e+06	56669.3	FALSE	0.111969	TRUE	3	14	81.4592									N	N	N
48	D12						Undetermined																				N	N	N
49	E1		ASL	STANDARD	SYBR	None	23.287	23.0369	0.353347	10000			FALSE	0.111969	TRUE	3	19	81.6565									N	N	N
50	E2		ASL	STANDARD	SYBR	None	22.787	23.0369	0.353347	10000			FALSE	0.111969	TRUE	3	18	81.6565									N	N	N
51	E3	27-12 RNA	ASL	UNKNOWN	SYBR	None	20.987	21.1923	0.181821	453493	398072	48924.7	FALSE	0.111969	TRUE	3	16	81.6565									N	N	N
52	E4	27-12 RNA	ASL	UNKNOWN	SYBR	None	21.256	21.1923	0.181821	379848	398072	48924.7	FALSE	0.111969	TRUE	3	17	81.6565									N	N	N
53	E5	27-12 RNA	ASL	UNKNOWN	SYBR	None	21.334	21.1923	0.181821	360875	398072	48924.7	FALSE	0.111969	TRUE	3	17	81.5578									N	N	N
54	E6	27-03 DNA	ASL	UNKNOWN	SYBR	None	18.365	18.3702	0.0819473	2.55451e+06	2.54879e+06	137324	FALSE	0.111969	TRUE	3	14	81.4592									N	N	N
55	E7	27-03 DNA	ASL	UNKNOWN	SYBR	None	18.291	18.3702	0.0819473	2.68316e+06	2.54879e+06	137324	FALSE	0.111969	TRUE	3	14	81.4592									N	N	N
56	E8	27-03 DNA	ASL	UNKNOWN	SYBR	None	18.454	18.3702	0.0819473	2.40869e+06	2.54879e+06	137324	FALSE	0.111969	TRUE	3	14	81.5578									N	N	N
57	E9	27-18 DNA	ASL	UNKNOWN	SYBR	None	18.579	18.6062	0.0456074	2.21939e+06	2179963	64972.3	FALSE	0.111969	TRUE	3	14	81.4592									N	N	N
58	E10	27-18 DNA	ASL	UNKNOWN	SYBR	None	18.581	18.6062	0.0456074	2215530	2179963	64972.3	FALSE	0.111969	TRUE	3	14	81.4592									N	N	N
59	E11	27-18 DNA	ASL	UNKNOWN	SYBR	None	18.659	18.6062	0.0456074	2.10497e+06	2179963	64972.3	FALSE	0.111969	TRUE	3	14	81.5578									N	N	N
60	E12						Undetermined																				N	N	N
61	F1		ASL	STANDARD	SYBR	None	23.559	23.6209	0.0878111	1000			FALSE	0.111969	TRUE	3	19	81.5578									N	N	N
62	F2		ASL	STANDARD	SYBR	None	23.683	23.6209	0.0878111	1000			FALSE	0.111969	TRUE	3	19	81.6565									N	N	N
63	F3	27-15 RNA	ASL	UNKNOWN	SYBR	None	21.439	21.6723	0.204693	336712	290484	40436.8	FALSE	0.111969	TRUE	3	17	81.5578									N	N	N
64	F4	27-15 RNA	ASL	UNKNOWN	SYBR	None	21.821	21.6723	0.204693	261681	290484	40436.8	FALSE	0.111969	TRUE	3	17	81.5578									N	N	N
65	F5	27-15 RNA	ASL	UNKNOWN	SYBR	None	21.757	21.6723	0.204693	273059	290484	40436.8	FALSE	0.111969	TRUE	3	17	81.5578									N	N	N
66	F6	27-06 DNA	ASL	UNKNOWN	SYBR	None	18.302	18.334	0.0373441	2.66344e+06	2.60829e+06	63944.4	FALSE	0.111969	TRUE	3	14	81.3606									N	N	N
67	F7	27-06 DNA	ASL	UNKNOWN	SYBR	None	18.325	18.334	0.0373441	2.62324e+06	2.60829e+06	63944.4	FALSE	0.111969	TRUE	3	14	81.3606									N	N	N
68	F8	27-06 DNA	ASL	UNKNOWN	SYBR	None	18.375	18.334	0.0373441	2.5382e+06	2.60829e+06	63944.4	FALSE	0.111969	TRUE	3	14	81.4592									N	N	N
69	F9	27-19 DNA	ASL	UNKNOWN	SYBR	None	19.056	18.8672	0.166854	1.62011e+06	1.84206e+06	197005	FALSE	0.111969	TRUE	3	15	81.4592									N	N	N
70	F10	27-19 DNA	ASL	UNKNOWN	SYBR	None	18.806	18.8672	0.166854	1.90988e+06	1.84206e+06	197005	FALSE	0.111969	TRUE	3	14	81.3606									N	N	N
71	F11	27-19 DNA	ASL	UNKNOWN	SYBR	None	18.739	18.8672	0.166854	1.9962e+06	1.84206e+06	197005	FALSE	0.111969	TRUE	3	14	81.4592									N	N	N
72	F12						Undetermined																				N	N	N
73	G1		ASL	STANDARD	SYBR	None	23.248	23.5567	0.437194	100			FALSE	0.111969	TRUE	3	19	81.5578									N	N	N
74	G2		ASL	STANDARD	SYBR	None	23.866	23.5567	0.437194	100			FALSE	0.111969	TRUE	3	19	81.5578									N	N	N
75	G3	27-16 RNA	ASL	UNKNOWN	SYBR	None	20.593	20.541	0.0490567	587918	608828	19614.7	FALSE	0.111969	TRUE	3	16	81.4592									N	N	N
76	G4	27-16 RNA	ASL	UNKNOWN	SYBR	None	20.496	20.541	0.0490567	626821	608828	19614.7	FALSE	0.111969	TRUE	3	16	81.5578									N	N	N
77	G5	27-16 RNA	ASL	UNKNOWN	SYBR	None	20.533	20.541	0.0490567	611743	608828	19614.7	FALSE	0.111969	TRUE	3	16	81.6565									N	N	N
78	G6	27-07 DNA	ASL	UNKNOWN	SYBR	None	17.481	17.445	0.0390013	4576591	4.68705e+06	120842	FALSE	0.111969	TRUE	3	13	81.3606									N	N	N
79	G7	27-07 DNA	ASL	UNKNOWN	SYBR	None	17.403	17.445	0.0390013	4816115	4.68705e+06	120842	FALSE	0.111969	TRUE	3	13	81.5578									N	N	N
80	G8	27-07 DNA	ASL	UNKNOWN	SYBR	None	17.451	17.445	0.0390013	4.66844e+06	4.68705e+06	120842	FALSE	0.111969	TRUE	3	13	81.4592									N	N	N
81	G9	27-20 DNA	ASL	UNKNOWN	SYBR	None	17.862	17.8985	0.0598303	3.55883e+06	3.47683e+06	135555	FALSE	0.111969	TRUE	3	13	81.3606									N	N	N
82	G10	27-20 DNA	ASL	UNKNOWN	SYBR	None	17.968	17.8985	0.0598303	3320369	3.47683e+06	135555	FALSE	0.111969	TRUE	3	14	81.3606									N	N	N
83	G11	27-20 DNA	ASL	UNKNOWN	SYBR	None	17.866	17.8985	0.0598303	3.55131e+06	3.47683e+06	135555	FALSE	0.111969	TRUE	3	13	81.3606									N	N	N
84	G12						Undetermined																				N	N	N
85	H1		ASL	STANDARD	SYBR	None	23.394	22.9392	0.64296	10			FALSE	0.111969	TRUE	3	19	81.4592									N	Y	N
86	H2		ASL	STANDARD	SYBR	None	22.485	22.9392	0.64296	10			FALSE	0.111969	TRUE	3	18	81.4592									N	Y	N
87	H3	27-17 RNA	ASL	UNKNOWN	SYBR	None	22.231	22.1775	0.083893	199758	207110	11629.4	FALSE	0.111969	TRUE	3	18	81.4592									N	N	N
88	H4	27-17 RNA	ASL	UNKNOWN	SYBR	None	22.221	22.1775	0.083893	201054	207110	11629.4	FALSE	0.111969	TRUE	3	18	81.4592									N	N	N
89	H5	27-17 RNA	ASL	UNKNOWN	SYBR	None	22.081	22.1775	0.083893	220517	207110	11629.4	FALSE	0.111969	TRUE	3	17	81.5578									N	N	N
90	H6	27-08 DNA	ASL	UNKNOWN	SYBR	None	18.057	18.0158	0.0379107	3130301	3.21709e+06	80109	FALSE	0.111969	TRUE	3	14	81.5578									N	N	N
91	H7	27-08 DNA	ASL	UNKNOWN	SYBR	None	17.982	18.0158	0.0379107	3288200	3.21709e+06	80109	FALSE	0.111969	TRUE	3	13	81.5578									N	N	N
92	H8	27-08 DNA	ASL	UNKNOWN	SYBR	None	18.008	18.0158	0.0379107	3.23277e+06	3.21709e+06	80109	FALSE	0.111969	TRUE	3	13	81.4592									N	N	N
93	H9	27-21 DNA	ASL	UNKNOWN	SYBR	None	17.909	19.8534	3.37346	3.45175e+06	2330096	1.95434e+06	FALSE	0.111969	TRUE	3	13	81.4592									N	Y	N
94	H10	27-21 DNA	ASL	UNKNOWN	SYBR	None	17.903	19.8534	3.37346	3465114	2330096	1.95434e+06	FALSE	0.111969	TRUE	3	13	81.4592									N	Y	N
95	H11	27-21 DNA	ASL	UNKNOWN	SYBR	None	23.749	19.8534	3.37346	73428.6	2330096	1.95434e+06	FALSE	0.111969	TRUE	3	19	80.6701									N	Y	Y
96	H12		ASL	NTC	SYBR	None	22.553						FALSE	0.111969	TRUE	3	18	80.7688									Y	N	N

## Sheet: ASL RNA DNA 26
Instrument Type	ViiA 7
Passive Reference	ROX
Quantification Cycle Method	Ct
Signal Smoothing On	false
Stage/ Cycle where Analysis is performed	Stage 2, Step 2
Well	Well Position	Sample Name	Target Name	Task	Reporter	Quencher	CT	Ct Mean	Ct SD	Quantity	Quantity Mean	Quantity SD	Automatic Ct Threshold	Ct Threshold	Automatic Baseline	Baseline Start	Baseline End	Tm1	Tm2	Tm3	Custom1	Custom2	Custom3	Custom4	Custom5	Custom6	HIGHSD	MTP
1	A1		ASL	STANDARD	SYBR	None	12.837	12.8341	0.00465166	100000000			FALSE	0.114962	TRUE	3	9	81.4656									N	N
2	A2		ASL	STANDARD	SYBR	None	12.831	12.8341	0.00465166	100000000			FALSE	0.114962	TRUE	3	8	81.4656									N	N
3	A3	26-04 RNA	ASL	UNKNOWN	SYBR	None	24.805	24.8051	0.0216605	36588.1	36595.3	522.643	FALSE	0.114962	TRUE	3	20	81.4656									N	N
4	A4	26-04 RNA	ASL	UNKNOWN	SYBR	None	24.827	24.8051	0.0216605	36076.3	36595.3	522.643	FALSE	0.114962	TRUE	3	20	81.4656									N	N
5	A5	26-04 RNA	ASL	UNKNOWN	SYBR	None	24.783	24.8051	0.0216605	37121.5	36595.3	522.643	FALSE	0.114962	TRUE	3	20	81.5643									N	N
6	A6	26-25 RNA	ASL	UNKNOWN	SYBR	None	23.618	23.5833	0.0313698	80047	81902.3	1687.66	FALSE	0.114962	TRUE	3	19	81.6629									N	N
7	A7	26-25 RNA	ASL	UNKNOWN	SYBR	None	23.576	23.5833	0.0313698	82313.4	81902.3	1687.66	FALSE	0.114962	TRUE	3	19	81.6629									N	N
8	A8	26-25 RNA	ASL	UNKNOWN	SYBR	None	23.557	23.5833	0.0313698	83346.4	81902.3	1687.66	FALSE	0.114962	TRUE	3	19	81.6629									N	N
9	A9	26-16 DNA	ASL	UNKNOWN	SYBR	None	16.846	16.8512	0.00588366	6.95752e+06	6.93178e+06	26882.3	FALSE	0.114962	TRUE	3	12	81.5643									N	N
10	A10	26-16 DNA	ASL	UNKNOWN	SYBR	None	16.851	16.8512	0.00588366	6933947	6.93178e+06	26882.3	FALSE	0.114962	TRUE	3	12	81.5643									N	N
11	A11	26-16 DNA	ASL	UNKNOWN	SYBR	None	16.857	16.8512	0.00588366	6.90389e+06	6.93178e+06	26882.3	FALSE	0.114962	TRUE	3	12	81.5643									N	N
12	A12						Undetermined																				N	N
13	B1		ASL	STANDARD	SYBR	None	16.277	16.3104	0.0475403	10000000			FALSE	0.114962	TRUE	3	12	81.5643									N	N
14	B2		ASL	STANDARD	SYBR	None	16.344	16.3104	0.0475403	10000000			FALSE	0.114962	TRUE	3	12	81.4656									N	N
15	B3	26-09 RNA	ASL	UNKNOWN	SYBR	None	21.262	21.2528	0.0122234	378296	380657	3073.44	FALSE	0.114962	TRUE	3	17	81.5643									N	N
16	B4	26-09 RNA	ASL	UNKNOWN	SYBR	None	21.257	21.2528	0.0122234	379543	380657	3073.44	FALSE	0.114962	TRUE	3	17	81.5643									N	N
17	B5	26-09 RNA	ASL	UNKNOWN	SYBR	None	21.239	21.2528	0.0122234	384132	380657	3073.44	FALSE	0.114962	TRUE	3	17	81.5643									N	N
18	B6	26-27 RNA	ASL	UNKNOWN	SYBR	None	24.279	24.3499	0.127651	51770	49515.3	4061.54	FALSE	0.114962	TRUE	3	20	81.5643									N	N
19	B7	26-27 RNA	ASL	UNKNOWN	SYBR	None	24.497	24.3499	0.127651	44826.6	49515.3	4061.54	FALSE	0.114962	TRUE	3	20	81.5643									N	N
20	B8	26-27 RNA	ASL	UNKNOWN	SYBR	None	24.274	24.3499	0.127651	51949.4	49515.3	4061.54	FALSE	0.114962	TRUE	3	20	81.6629									N	N
21	B9	26-18 DNA	ASL	UNKNOWN	SYBR	None	17.06	17.1262	0.0604261	6.03939e+06	5.78522e+06	231882	FALSE	0.114962	TRUE	3	13	81.5643									N	N
22	B10	26-18 DNA	ASL	UNKNOWN	SYBR	None	17.179	17.1262	0.0604261	5.58521e+06	5.78522e+06	231882	FALSE	0.114962	TRUE	3	13	81.5643									N	N
23	B11	26-18 DNA	ASL	UNKNOWN	SYBR	None	17.14	17.1262	0.0604261	5.73106e+06	5.78522e+06	231882	FALSE	0.114962	TRUE	3	13	81.5643									N	N
24	B12						Undetermined																				N	N
25	C1		ASL	STANDARD	SYBR	None	19.666	19.6926	0.0380144	1000000			FALSE	0.114962	TRUE	3	15	81.5643									N	N
26	C2		ASL	STANDARD	SYBR	None	19.719	19.6926	0.0380144	1000000			FALSE	0.114962	TRUE	3	15	81.5643									N	N
27	C3	26-10 RNA	ASL	UNKNOWN	SYBR	None	21.132	21.1469	0.0148433	412335	408198	3996.7	FALSE	0.114962	TRUE	3	16	81.5643									N	N
28	C4	26-10 RNA	ASL	UNKNOWN	SYBR	None	21.161	21.1469	0.0148433	404358	408198	3996.7	FALSE	0.114962	TRUE	3	17	81.5643									N	N
29	C5	26-10 RNA	ASL	UNKNOWN	SYBR	None	21.148	21.1469	0.0148433	407902	408198	3996.7	FALSE	0.114962	TRUE	3	17	81.5643									N	N
30	C6	26-29 RNA	ASL	UNKNOWN	SYBR	None	28.615	28.8918	0.367666	2967.98	2520.08	569.967	FALSE	0.114962	TRUE	3	24	81.5643									N	N
31	C7	26-29 RNA	ASL	UNKNOWN	SYBR	None	29.309	28.8918	0.367666	1878.52	2520.08	569.967	FALSE	0.114962	TRUE	3	25	81.6629									N	N
32	C8	26-29 RNA	ASL	UNKNOWN	SYBR	None	28.751	28.8918	0.367666	2713.75	2520.08	569.967	FALSE	0.114962	TRUE	3	24	81.5643									N	N
33	C9	26-20 DNA	ASL	UNKNOWN	SYBR	None	18.415	18.444	0.0700683	2.47259e+06	2427035	110742	FALSE	0.114962	TRUE	3	14	81.4656									N	N
34	C10	26-20 DNA	ASL	UNKNOWN	SYBR	None	18.393	18.444	0.0700683	2.50773e+06	2427035	110742	FALSE	0.114962	TRUE	3	14	81.5643									N	N
35	C11	26-20 DNA	ASL	UNKNOWN	SYBR	None	18.524	18.444	0.0700683	2300781	2427035	110742	FALSE	0.114962	TRUE	3	14	81.5643									N	N
36	C12						Undetermined																				N	N
37	D1		ASL	STANDARD	SYBR	None	23.267	23.289	0.0307288	100000			FALSE	0.114962	TRUE	3	19	81.6629									N	N
38	D2		ASL	STANDARD	SYBR	None	23.311	23.289	0.0307288	100000			FALSE	0.114962	TRUE	3	19	81.5643									N	N
39	D3	26-11 RNA	ASL	UNKNOWN	SYBR	None	21.547	21.6129	0.068194	313459	300419	13469.1	FALSE	0.114962	TRUE	3	17	81.6629									N	N
40	D4	26-11 RNA	ASL	UNKNOWN	SYBR	None	21.608	21.6129	0.068194	301239	300419	13469.1	FALSE	0.114962	TRUE	3	17	81.6629									N	N
41	D5	26-11 RNA	ASL	UNKNOWN	SYBR	None	21.683	21.6129	0.068194	286558	300419	13469.1	FALSE	0.114962	TRUE	3	17	81.6629									N	N
42	D6	26-30 RNA	ASL	UNKNOWN	SYBR	None	26.155	26.1681	0.0560501	15028.8	14905.3	547.303	FALSE	0.114962	TRUE	3	21	81.6629									N	N
43	D7	26-30 RNA	ASL	UNKNOWN	SYBR	None	26.23	26.1681	0.0560501	14306.8	14905.3	547.303	FALSE	0.114962	TRUE	3	22	81.6629									N	N
44	D8	26-30 RNA	ASL	UNKNOWN	SYBR	None	26.12	26.1681	0.0560501	15380.3	14905.3	547.303	FALSE	0.114962	TRUE	3	22	81.6629									N	N
45	D9	26-21 DNA	ASL	UNKNOWN	SYBR	None	17.368	17.3933	0.0431589	4931369	4.84976e+06	136847	FALSE	0.114962	TRUE	3	13	81.6629									N	N
46	D10	26-21 DNA	ASL	UNKNOWN	SYBR	None	17.369	17.3933	0.0431589	4.92614e+06	4.84976e+06	136847	FALSE	0.114962	TRUE	3	13	81.6629									N	N
47	D11	26-21 DNA	ASL	UNKNOWN	SYBR	None	17.443	17.3933	0.0431589	4691774	4.84976e+06	136847	FALSE	0.114962	TRUE	3	13	81.7616									N	N
48	D12						Undetermined																				N	N
49	E1		ASL	STANDARD	SYBR	None	26.752	26.8088	0.0799522	10000			FALSE	0.114962	TRUE	3	22	81.5643									N	N
50	E2		ASL	STANDARD	SYBR	None	26.865	26.8088	0.0799522	10000			FALSE	0.114962	TRUE	3	22	81.5643									N	N
51	E3	26-16 RNA	ASL	UNKNOWN	SYBR	None	22.599	22.6329	0.0330339	156714	153261	3341.13	FALSE	0.114962	TRUE	3	18	81.6629									N	N
52	E4	26-16 RNA	ASL	UNKNOWN	SYBR	None	22.665	22.6329	0.0330339	150044	153261	3341.13	FALSE	0.114962	TRUE	3	18	81.6629									N	N
53	E5	26-16 RNA	ASL	UNKNOWN	SYBR	None	22.635	22.6329	0.0330339	153025	153261	3341.13	FALSE	0.114962	TRUE	3	18	81.6629									N	N
54	E6	26-04 DNA	ASL	UNKNOWN	SYBR	None	17.605	17.7059	0.0880321	4216417	3949916	232660	FALSE	0.114962	TRUE	3	13	81.5643									N	N
55	E7	26-04 DNA	ASL	UNKNOWN	SYBR	None	17.745	17.7059	0.0880321	3846047	3949916	232660	FALSE	0.114962	TRUE	3	13	81.5643									N	N
56	E8	26-04 DNA	ASL	UNKNOWN	SYBR	None	17.768	17.7059	0.0880321	3.78728e+06	3949916	232660	FALSE	0.114962	TRUE	3	13	81.5643									N	N
57	E9	26-25 DNA	ASL	UNKNOWN	SYBR	None	16.849	16.8453	0.00332196	6941371	6.95864e+06	15232.4	FALSE	0.114962	TRUE	3	12	81.5643									N	N
58	E10	26-25 DNA	ASL	UNKNOWN	SYBR	None	16.843	16.8453	0.00332196	6.97017e+06	6.95864e+06	15232.4	FALSE	0.114962	TRUE	3	13	81.6629									N	N
59	E11	26-25 DNA	ASL	UNKNOWN	SYBR	None	16.844	16.8453	0.00332196	6964366	6.95864e+06	15232.4	FALSE	0.114962	TRUE	3	13	81.6629									N	N
60	E12						Undetermined																				N	N
61	F1		ASL	STANDARD	SYBR	None	29.924	30.279	0.501611	1000			FALSE	0.114962	TRUE	3	25	81.4656									Y	N
62	F2		ASL	STANDARD	SYBR	None	30.634	30.279	0.501611	1000			FALSE	0.114962	TRUE	3	26	81.4656									Y	N
63	F3	26-18 RNA	ASL	UNKNOWN	SYBR	None	21.485	21.5567	0.0765841	326549	311808	15665.2	FALSE	0.114962	TRUE	3	17	81.5643									N	N
64	F4	26-18 RNA	ASL	UNKNOWN	SYBR	None	21.638	21.5567	0.0765841	295359	311808	15665.2	FALSE	0.114962	TRUE	3	17	81.5643									N	N
65	F5	26-18 RNA	ASL	UNKNOWN	SYBR	None	21.547	21.5567	0.0765841	313517	311808	15665.2	FALSE	0.114962	TRUE	3	17	81.6629									N	N
66	F6	26-09 DNA	ASL	UNKNOWN	SYBR	None	18.56	18.5812	0.0751029	2.24613e+06	2.21731e+06	108709	FALSE	0.114962	TRUE	3	14	81.4656									N	N
67	F7	26-09 DNA	ASL	UNKNOWN	SYBR	None	18.519	18.5812	0.0751029	2.30871e+06	2.21731e+06	108709	FALSE	0.114962	TRUE	3	14	81.4656									N	N
68	F8	26-09 DNA	ASL	UNKNOWN	SYBR	None	18.665	18.5812	0.0751029	2.0971e+06	2.21731e+06	108709	FALSE	0.114962	TRUE	3	14	81.4656									N	N
69	F9	26-27 DNA	ASL	UNKNOWN	SYBR	None	16.799	16.7902	0.0677906	7.17532e+06	7.22067e+06	323977	FALSE	0.114962	TRUE	3	13	81.5643									N	N
70	F10	26-27 DNA	ASL	UNKNOWN	SYBR	None	16.719	16.7902	0.0677906	7.56493e+06	7.22067e+06	323977	FALSE	0.114962	TRUE	3	12	81.6629									N	N
71	F11	26-27 DNA	ASL	UNKNOWN	SYBR	None	16.853	16.7902	0.0677906	6.92175e+06	7.22067e+06	323977	FALSE	0.114962	TRUE	3	13	81.5643									N	N
72	F12						Undetermined																				N	N
73	G1		ASL	STANDARD	SYBR	None	Undetermined			100			FALSE	0.114962	TRUE	3	30										N	N
74	G2		ASL	STANDARD	SYBR	None	33.736	33.7357		100			FALSE	0.114962	TRUE	3	29	81.367									N	N
75	G3	26-20 RNA	ASL	UNKNOWN	SYBR	None	21.765	21.7304	0.0302043	271636	277870	5506.54	FALSE	0.114962	TRUE	3	17	81.5643									N	N
76	G4	26-20 RNA	ASL	UNKNOWN	SYBR	None	21.719	21.7304	0.0302043	279902	277870	5506.54	FALSE	0.114962	TRUE	3	17	81.5643									N	N
77	G5	26-20 RNA	ASL	UNKNOWN	SYBR	None	21.707	21.7304	0.0302043	282072	277870	5506.54	FALSE	0.114962	TRUE	3	17	81.5643									N	N
78	G6	26-10 DNA	ASL	UNKNOWN	SYBR	None	17.237	17.1763	0.0778037	5374748	5599398	290472	FALSE	0.114962	TRUE	3	13	81.5643									N	N
79	G7	26-10 DNA	ASL	UNKNOWN	SYBR	None	17.203	17.1763	0.0778037	5.49603e+06	5599398	290472	FALSE	0.114962	TRUE	3	13	81.5643									N	N
80	G8	26-10 DNA	ASL	UNKNOWN	SYBR	None	17.089	17.1763	0.0778037	5.92742e+06	5599398	290472	FALSE	0.114962	TRUE	3	12	81.5643									N	N
81	G9	26-29 DNA	ASL	UNKNOWN	SYBR	None	16.73	16.8494	0.103399	7507186	6.95048e+06	482654	FALSE	0.114962	TRUE	3	12	81.5643									N	N
82	G10	26-29 DNA	ASL	UNKNOWN	SYBR	None	16.914	16.8494	0.103399	6649542	6.95048e+06	482654	FALSE	0.114962	TRUE	3	13	81.5643									N	N
83	G11	26-29 DNA	ASL	UNKNOWN	SYBR	None	16.904	16.8494	0.103399	6694698	6.95048e+06	482654	FALSE	0.114962	TRUE	3	13	81.5643									N	N
84	G12						Undetermined																				N	N
85	H1		ASL	STANDARD	SYBR	None	Undetermined			10			FALSE	0.114962	TRUE	3	35										N	N
86	H2		ASL	STANDARD	SYBR	None	Undetermined			10			FALSE	0.114962	TRUE	3	39										N	N
87	H3	26-21 RNA	ASL	UNKNOWN	SYBR	None	23.825	23.8718	0.0695529	69816.8	67753.1	3066.37	FALSE	0.114962	TRUE	3	19	81.4656									N	N
88	H4	26-21 RNA	ASL	UNKNOWN	SYBR	None	23.952	23.8718	0.0695529	64229.5	67753.1	3066.37	FALSE	0.114962	TRUE	3	19	81.4656									N	N
89	H5	26-21 RNA	ASL	UNKNOWN	SYBR	None	23.838	23.8718	0.0695529	69212.9	67753.1	3066.37	FALSE	0.114962	TRUE	3	19	81.6629									N	N
90	H6	26-11 DNA	ASL	UNKNOWN	SYBR	None	17.52	17.5104	0.0367751	4.45944e+06	4.48933e+06	109329	FALSE	0.114962	TRUE	3	13	81.6629									N	N
91	H7	26-11 DNA	ASL	UNKNOWN	SYBR	None	17.541	17.5104	0.0367751	4398055	4.48933e+06	109329	FALSE	0.114962	TRUE	3	13	81.6629									N	N
92	H8	26-11 DNA	ASL	UNKNOWN	SYBR	None	17.47	17.5104	0.0367751	4610495	4.48933e+06	109329	FALSE	0.114962	TRUE	3	13	81.5643									N	N
93	H9	26-30 DNA	ASL	UNKNOWN	SYBR	None	19.127	19.0155	0.157508	1.54616e+06	1.66845e+06	172948	FALSE	0.114962	TRUE	3	15	81.5643									N	N
94	H10	26-30 DNA	ASL	UNKNOWN	SYBR	None	18.904	19.0155	0.157508	1.79074e+06	1.66845e+06	172948	FALSE	0.114962	TRUE	3	14	81.4656									N	N
95	H11	26-30 DNA	ASL	UNKNOWN	SYBR	None	Undetermined						FALSE	0.114962	TRUE	3	39										N	N
96	H12		ASL	NTC	SYBR	None	Undetermined						FALSE	0.114962	TRUE	3	39	61.0449	77.3223	82.2548							N	Y

## Sheet: ASL RNA DNA 25
Instrument Type	ViiA 7
Passive Reference	ROX
Quantification Cycle Method	Ct
Signal Smoothing On	false
Stage/ Cycle where Analysis is performed	Stage 2, Step 2
Well	Well Position	Sample Name	Target Name	Task	Reporter	Quencher	CT	Ct Mean	Ct SD	Quantity	Quantity Mean	Quantity SD	Automatic Ct Threshold	Ct Threshold	Automatic Baseline	Baseline Start	Baseline End	Tm1	Tm2	Tm3	Custom1	Custom2	Custom3	Custom4	Custom5	Custom6	MTP
1	A1		ASL	STANDARD	SYBR	None	14.656	14.7643	0.15249	100000000			FALSE	0.114962	TRUE	3	10	81.4593									N
2	A2		ASL	STANDARD	SYBR	None	14.872	14.7643	0.15249	100000000			FALSE	0.114962	TRUE	3	10	81.4593									N
3	A3	25-04 RNA	ASL	UNKNOWN	SYBR	None	25.747	25.6772	0.0710256	126278	131755	5575.7	FALSE	0.114962	TRUE	3	21	81.4593									N
4	A4	25-04 RNA	ASL	UNKNOWN	SYBR	None	25.679	25.6772	0.0710256	131563	131755	5575.7	FALSE	0.114962	TRUE	3	21	81.4593									N
5	A5	25-04 RNA	ASL	UNKNOWN	SYBR	None	25.605	25.6772	0.0710256	137425	131755	5575.7	FALSE	0.114962	TRUE	3	21	81.5579									N
6	A6	25-27 RNA	ASL	UNKNOWN	SYBR	None	22.823	22.8777	0.04879	720697	697791	20401.2	FALSE	0.114962	TRUE	3	18	81.5579									N
7	A7	25-27 RNA	ASL	UNKNOWN	SYBR	None	22.917	22.8777	0.04879	681574	697791	20401.2	FALSE	0.114962	TRUE	3	18	81.6566									N
8	A8	25-27 RNA	ASL	UNKNOWN	SYBR	None	22.893	22.8777	0.04879	691103	697791	20401.2	FALSE	0.114962	TRUE	3	19	81.5579									N
9	A9	25-20 DNA	ASL	UNKNOWN	SYBR	None	17.684	17.7166	0.0297651	15377859	15085908	268122	FALSE	0.114962	TRUE	3	13	81.5579									N
10	A10	25-20 DNA	ASL	UNKNOWN	SYBR	None	17.723	17.7166	0.0297651	15029165	15085908	268122	FALSE	0.114962	TRUE	3	13	81.5579									N
11	A11	25-20 DNA	ASL	UNKNOWN	SYBR	None	17.743	17.7166	0.0297651	14850699	15085908	268122	FALSE	0.114962	TRUE	3	13	81.5579									N
12	A12						Undetermined																				N
13	B1		ASL	STANDARD	SYBR	None	18.305	18.384	0.112128	10000000			FALSE	0.114962	TRUE	3	14	81.4593									N
14	B2		ASL	STANDARD	SYBR	None	18.463	18.384	0.112128	10000000			FALSE	0.114962	TRUE	3	14	81.4593									N
15	B3	25-09 RNA	ASL	UNKNOWN	SYBR	None	24.807	24.8321	0.0441273	221073	217866	5681.65	FALSE	0.114962	TRUE	3	20	81.4593									N
16	B4	25-09 RNA	ASL	UNKNOWN	SYBR	None	24.806	24.8321	0.0441273	221220	217866	5681.65	FALSE	0.114962	TRUE	3	20	81.4593									N
17	B5	25-09 RNA	ASL	UNKNOWN	SYBR	None	24.883	24.8321	0.0441273	211306	217866	5681.65	FALSE	0.114962	TRUE	3	20	81.4593									N
18	B6	25-29 RNA	ASL	UNKNOWN	SYBR	None	21.284	21.2694	0.0141843	1.80175e+06	1.81803e+06	15344.9	FALSE	0.114962	TRUE	3	17	81.5579									N
19	B7	25-29 RNA	ASL	UNKNOWN	SYBR	None	21.256	21.2694	0.0141843	1.83223e+06	1.81803e+06	15344.9	FALSE	0.114962	TRUE	3	17	81.5579									N
20	B8	25-29 RNA	ASL	UNKNOWN	SYBR	None	21.267	21.2694	0.0141843	1820104	1.81803e+06	15344.9	FALSE	0.114962	TRUE	3	17	81.6566									N
21	B9	25-24 DNA	ASL	UNKNOWN	SYBR	None	18.096	18.1433	0.0414229	12035902	11701501	290636	FALSE	0.114962	TRUE	3	14	81.5579									N
22	B10	25-24 DNA	ASL	UNKNOWN	SYBR	None	18.171	18.1433	0.0414229	11509785	11701501	290636	FALSE	0.114962	TRUE	3	14	81.5579									N
23	B11	25-24 DNA	ASL	UNKNOWN	SYBR	None	18.164	18.1433	0.0414229	11558814	11701501	290636	FALSE	0.114962	TRUE	3	14	81.5579									N
24	B12						Undetermined																				N
25	C1		ASL	STANDARD	SYBR	None	21.7	21.9117	0.299984	1000000			FALSE	0.114962	TRUE	3	17	81.5579									N
26	C2		ASL	STANDARD	SYBR	None	22.124	21.9117	0.299984	1000000			FALSE	0.114962	TRUE	3	18	81.4593									N
27	C3	25-10 RNA	ASL	UNKNOWN	SYBR	None	25.322	25.3142	0.0500551	162657	163504	4891.06	FALSE	0.114962	TRUE	3	21	81.5579									N
28	C4	25-10 RNA	ASL	UNKNOWN	SYBR	None	25.261	25.3142	0.0500551	168762	163504	4891.06	FALSE	0.114962	TRUE	3	21	81.5579									N
29	C5	25-10 RNA	ASL	UNKNOWN	SYBR	None	25.36	25.3142	0.0500551	159091	163504	4891.06	FALSE	0.114962	TRUE	3	21	81.4593									N
30	C6	25-04 DNA	ASL	UNKNOWN	SYBR	None	17.416	17.4233	0.0346753	18044250	17966246	369822	FALSE	0.114962	TRUE	3	13	81.4593									N
31	C7	25-04 DNA	ASL	UNKNOWN	SYBR	None	17.393	17.4233	0.0346753	18290844	17966246	369822	FALSE	0.114962	TRUE	3	13	81.4593									N
32	C8	25-04 DNA	ASL	UNKNOWN	SYBR	None	17.461	17.4233	0.0346753	17563644	17966246	369822	FALSE	0.114962	TRUE	3	13	81.4593									N
33	C9	25-27 DNA	ASL	UNKNOWN	SYBR	None	17.678	17.7252	0.0481513	15436665	15010839	430155	FALSE	0.114962	TRUE	3	13	81.5579									N
34	C10	25-27 DNA	ASL	UNKNOWN	SYBR	None	17.724	17.7252	0.0481513	15019369	15010839	430155	FALSE	0.114962	TRUE	3	13	81.5579									N
35	C11	25-27 DNA	ASL	UNKNOWN	SYBR	None	17.774	17.7252	0.0481513	14576481	15010839	430155	FALSE	0.114962	TRUE	3	13	81.5579									N
36	C12						Undetermined																				N
37	D1		ASL	STANDARD	SYBR	None	25.423	25.5286	0.14937	100000			FALSE	0.114962	TRUE	3	21	81.5579									N
38	D2		ASL	STANDARD	SYBR	None	25.634	25.5286	0.14937	100000			FALSE	0.114962	TRUE	3	21	81.5579									N
39	D3	25-14 RNA	ASL	UNKNOWN	SYBR	None	21.725	21.695	0.0293658	1.3858e+06	1411037	24659.6	FALSE	0.114962	TRUE	3	17	81.5579									N
40	D4	25-14 RNA	ASL	UNKNOWN	SYBR	None	21.693	21.695	0.0293658	1412238	1411037	24659.6	FALSE	0.114962	TRUE	3	17	81.5579									N
41	D5	25-14 RNA	ASL	UNKNOWN	SYBR	None	21.666	21.695	0.0293658	1.43507e+06	1411037	24659.6	FALSE	0.114962	TRUE	3	17	81.5579									N
42	D6	25-09 DNA	ASL	UNKNOWN	SYBR	None	17.741	17.7682	0.0266105	14870382	14629011	232059	FALSE	0.114962	TRUE	3	13	81.4593									N
43	D7	25-09 DNA	ASL	UNKNOWN	SYBR	None	17.77	17.7682	0.0266105	14609104	14629011	232059	FALSE	0.114962	TRUE	3	13	81.5579									N
44	D8	25-09 DNA	ASL	UNKNOWN	SYBR	None	17.794	17.7682	0.0266105	14407547	14629011	232059	FALSE	0.114962	TRUE	3	13	81.5579									N
45	D9	25-29 DNA	ASL	UNKNOWN	SYBR	None	17.431	17.4189	0.016589	17884466	18010286	177936	FALSE	0.114962	TRUE	3	13	81.5579									N
46	D10	25-29 DNA	ASL	UNKNOWN	SYBR	None	17.407	17.4189	0.016589	18136106	18010286	177936	FALSE	0.114962	TRUE	3	13	81.5579									N
47	D11	25-29 DNA	ASL	UNKNOWN	SYBR	None	Undetermined						FALSE	0.114962	TRUE	3	20										N
48	D12						Undetermined																				N
49	E1		ASL	STANDARD	SYBR	None	Undetermined			10000			FALSE	0.114962	TRUE	3	29										N
50	E2		ASL	STANDARD	SYBR	None	31.901	31.901		10000			FALSE	0.114962	TRUE	3	27	81.4593									N
51	E3	25-17 RNA	ASL	UNKNOWN	SYBR	None	25.441	25.4789	0.0935445	151525	148332	8143.86	FALSE	0.114962	TRUE	3	21	81.5579									N
52	E4	25-17 RNA	ASL	UNKNOWN	SYBR	None	25.41	25.4789	0.0935445	154395	148332	8143.86	FALSE	0.114962	TRUE	3	21	81.5579									N
53	E5	25-17 RNA	ASL	UNKNOWN	SYBR	None	25.585	25.4789	0.0935445	139075	148332	8143.86	FALSE	0.114962	TRUE	3	21	81.5579									N
54	E6	25-10 DNA	ASL	UNKNOWN	SYBR	None	17.406	17.422	0.0141896	18149152	17977040	152223	FALSE	0.114962	TRUE	3	13	81.5579									N
55	E7	25-10 DNA	ASL	UNKNOWN	SYBR	None	17.427	17.422	0.0141896	17921886	17977040	152223	FALSE	0.114962	TRUE	3	13	81.5579									N
56	E8	25-10 DNA	ASL	UNKNOWN	SYBR	None	17.433	17.422	0.0141896	17860082	17977040	152223	FALSE	0.114962	TRUE	3	13	81.5579									N
57	E9						Undetermined																				N
58	E10						Undetermined																				N
59	E11						Undetermined																				N
60	E12						Undetermined																				N
61	F1		ASL	STANDARD	SYBR	None	34.174	34.1741		1000			FALSE	0.114962	TRUE	3	29	81.4593									N
62	F2		ASL	STANDARD	SYBR	None	Undetermined			1000			FALSE	0.114962	TRUE	3	35										N
63	F3	25-19 RNA	ASL	UNKNOWN	SYBR	None	22.336	22.3743	0.062209	963002	941859	34516.6	FALSE	0.114962	TRUE	3	18	81.5579									N
64	F4	25-19 RNA	ASL	UNKNOWN	SYBR	None	22.446	22.3743	0.062209	902028	941859	34516.6	FALSE	0.114962	TRUE	3	18	81.5579									N
65	F5	25-19 RNA	ASL	UNKNOWN	SYBR	None	22.341	22.3743	0.062209	960546	941859	34516.6	FALSE	0.114962	TRUE	3	18	81.5579									N
66	F6	25-14 DNA	ASL	UNKNOWN	SYBR	None	17.938	17.9502	0.0199672	13220299	13125987	155554	FALSE	0.114962	TRUE	3	13	81.4593									N
67	F7	25-14 DNA	ASL	UNKNOWN	SYBR	None	17.939	17.9502	0.0199672	13211217	13125987	155554	FALSE	0.114962	TRUE	3	14	81.5579									N
68	F8	25-14 DNA	ASL	UNKNOWN	SYBR	None	17.973	17.9502	0.0199672	12946445	13125987	155554	FALSE	0.114962	TRUE	3	14	81.5579									N
69	F9						Undetermined																				N
70	F10						Undetermined																				N
71	F11						Undetermined																				N
72	F12						Undetermined																				N
73	G1		ASL	STANDARD	SYBR	None	37.081	37.0808		100			FALSE	0.114962	TRUE	3	32	81.4593									N
74	G2		ASL	STANDARD	SYBR	None	Undetermined			100			FALSE	0.114962	TRUE	3	39										N
75	G3	25-20 RNA	ASL	UNKNOWN	SYBR	None	26.234	26.1027	0.142042	94511.2	102442	8732	FALSE	0.114962	TRUE	3	22	81.4593									N
76	G4	25-20 RNA	ASL	UNKNOWN	SYBR	None	26.122	26.1027	0.142042	101016	102442	8732	FALSE	0.114962	TRUE	3	22	81.4593									N
77	G5	25-20 RNA	ASL	UNKNOWN	SYBR	None	25.952	26.1027	0.142042	111800	102442	8732	FALSE	0.114962	TRUE	3	21	81.5579									N
78	G6	25-17 DNA	ASL	UNKNOWN	SYBR	None	18.341	18.3801	0.0349299	10399229	10161772	212298	FALSE	0.114962	TRUE	3	14	81.5579									N
79	G7	25-17 DNA	ASL	UNKNOWN	SYBR	None	18.391	18.3801	0.0349299	10095778	10161772	212298	FALSE	0.114962	TRUE	3	14	81.5579									N
80	G8	25-17 DNA	ASL	UNKNOWN	SYBR	None	18.408	18.3801	0.0349299	9990308	10161772	212298	FALSE	0.114962	TRUE	3	14	81.5579									N
81	G9						Undetermined																				N
82	G10						Undetermined																				N
83	G11						Undetermined																				N
84	G12						Undetermined																				N
85	H1		ASL	STANDARD	SYBR	None	Undetermined			10			FALSE	0.114962	TRUE	3	35										N
86	H2		ASL	STANDARD	SYBR	None	Undetermined			10			FALSE	0.114962	TRUE	3	39										N
87	H3	25-24 RNA	ASL	UNKNOWN	SYBR	None	21.755	21.7191	0.0328287	1.36108e+06	1.39098e+06	27097.1	FALSE	0.114962	TRUE	3	17	81.4593									N
88	H4	25-24 RNA	ASL	UNKNOWN	SYBR	None	21.71	21.7191	0.0328287	1.39798e+06	1.39098e+06	27097.1	FALSE	0.114962	TRUE	3	17	81.5579									N
89	H5	25-24 RNA	ASL	UNKNOWN	SYBR	None	21.691	21.7191	0.0328287	1413901	1.39098e+06	27097.1	FALSE	0.114962	TRUE	3	17	81.5579									N
90	H6	25-19 DNA	ASL	UNKNOWN	SYBR	None	Undetermined						FALSE	0.114962	TRUE	3	15										N
91	H7	25-19 DNA	ASL	UNKNOWN	SYBR	None	17.867	17.9086	0.0585619	13790553	13458700	469312	FALSE	0.114962	TRUE	3	13	81.6566									N
92	H8	25-19 DNA	ASL	UNKNOWN	SYBR	None	17.95	17.9086	0.0585619	13126846	13458700	469312	FALSE	0.114962	TRUE	3	14	81.5579									N
93	H9						Undetermined																				N
94	H10						Undetermined																				N
95	H11						Undetermined																				N
96	H12		ASL	NTC	SYBR	None	Undetermined						FALSE	0.114962	TRUE	3	35	61.0426	81.0648	93.2951							Y

## Sheet: ASL RNA DNA 22
Instrument Type	ViiA 7
Passive Reference	ROX
Quantification Cycle Method	Ct
Signal Smoothing On	false
Stage/ Cycle where Analysis is performed	Stage 2, Step 2
Well	Well Position	Sample Name	Target Name	Task	Reporter	Quencher	CT	Ct Mean	Ct SD	Quantity	Quantity Mean	Quantity SD	Automatic Ct Threshold	Ct Threshold	Automatic Baseline	Baseline Start	Baseline End	Tm1	Tm2	Tm3	Custom1	Custom2	Custom3	Custom4	Custom5	Custom6	HIGHSD	MTP
1	A1		ASL	STANDARD	SYBR	None	11.92	12.0227	0.144805	100000000			FALSE	0.11654	TRUE	3	8	81.5533									N	N
2	A2		ASL	STANDARD	SYBR	None	12.125	12.0227	0.144805	100000000			FALSE	0.11654	TRUE	3	8	81.4547									N	N
3	A3	22-00 RNA	ASL	UNKNOWN	SYBR	None	26.127	26.1457	0.031154	89963.5	88938.1	1720.9	FALSE	0.11654	TRUE	3	21	81.4547									N	N
4	A4	22-00 RNA	ASL	UNKNOWN	SYBR	None	26.128	26.1457	0.031154	89899.5	88938.1	1720.9	FALSE	0.11654	TRUE	3	21	81.5533									N	N
5	A5	22-00 RNA	ASL	UNKNOWN	SYBR	None	26.182	26.1457	0.031154	86951.3	88938.1	1720.9	FALSE	0.11654	TRUE	3	22	81.5533									N	N
6	A6	22-09 RNA	ASL	UNKNOWN	SYBR	None	27.304	27.0336	0.238903	43124.1	51440.9	7375.81	FALSE	0.11654	TRUE	3	22	81.6519									N	N
7	A7	22-09 RNA	ASL	UNKNOWN	SYBR	None	26.944	27.0336	0.238903	54010.2	51440.9	7375.81	FALSE	0.11654	TRUE	3	22	81.7505									N	N
8	A8	22-09 RNA	ASL	UNKNOWN	SYBR	None	26.852	27.0336	0.238903	57188.5	51440.9	7375.81	FALSE	0.11654	TRUE	3	22	81.6519									N	N
9	A9	22-05 DNA	ASL	UNKNOWN	SYBR	None	17.928	17.8913	0.0499165	15078529	15430255	484874	FALSE	0.11654	TRUE	3	14	81.5533									N	N
10	A10	22-05 DNA	ASL	UNKNOWN	SYBR	None	17.834	17.8913	0.0499165	15983370	15430255	484874	FALSE	0.11654	TRUE	3	13	81.5533									N	N
11	A11	22-05 DNA	ASL	UNKNOWN	SYBR	None	17.912	17.8913	0.0499165	15228864	15430255	484874	FALSE	0.11654	TRUE	3	13	81.5533									N	N
12	A12						Undetermined																				N	N
13	B1		ASL	STANDARD	SYBR	None	19.314	19.3486	0.0494109	10000000			FALSE	0.11654	TRUE	3	15	81.5533									N	N
14	B2		ASL	STANDARD	SYBR	None	19.383	19.3486	0.0494109	10000000			FALSE	0.11654	TRUE	3	15	81.5533									N	N
15	B3	22-01 RNA	ASL	UNKNOWN	SYBR	None	25.787	25.577	0.182874	111257	127395	14066.9	FALSE	0.11654	TRUE	3	21	81.3561									N	N
16	B4	22-01 RNA	ASL	UNKNOWN	SYBR	None	25.491	25.577	0.182874	133864	127395	14066.9	FALSE	0.11654	TRUE	3	21	81.5533									N	N
17	B5	22-01 RNA	ASL	UNKNOWN	SYBR	None	25.453	25.577	0.182874	137063	127395	14066.9	FALSE	0.11654	TRUE	3	21	81.5533									N	N
18	B6	22-10 RNA	ASL	UNKNOWN	SYBR	None	27.488	27.4547	0.0821592	38453.6	39291.7	2041.76	FALSE	0.11654	TRUE	3	23	81.6519									N	N
19	B7	22-10 RNA	ASL	UNKNOWN	SYBR	None	27.361	27.4547	0.0821592	41619.1	39291.7	2041.76	FALSE	0.11654	TRUE	3	23	81.6519									N	N
20	B8	22-10 RNA	ASL	UNKNOWN	SYBR	None	27.515	27.4547	0.0821592	37802.4	39291.7	2041.76	FALSE	0.11654	TRUE	3	23	81.6519									N	N
21	B9	22-06 DNA	ASL	UNKNOWN	SYBR	None	17.897	17.9232	0.0277306	15371904	15122700	261619	FALSE	0.11654	TRUE	3	14	81.5533									N	N
22	B10	22-06 DNA	ASL	UNKNOWN	SYBR	None	17.921	17.9232	0.0277306	15145974	15122700	261619	FALSE	0.11654	TRUE	3	14	81.6519									N	N
23	B11	22-06 DNA	ASL	UNKNOWN	SYBR	None	17.952	17.9232	0.0277306	14850222	15122700	261619	FALSE	0.11654	TRUE	3	13	81.5533									N	N
24	B12						Undetermined																				N	N
25	C1		ASL	STANDARD	SYBR	None	23.511	23.7566	0.347859	1000000			FALSE	0.11654	TRUE	3	19	81.4547									N	N
26	C2		ASL	STANDARD	SYBR	None	24.003	23.7566	0.347859	1000000			FALSE	0.11654	TRUE	3	19	81.5533									N	N
27	C3	22-02 RNA	ASL	UNKNOWN	SYBR	None	27.423	27.3422	0.0853058	40047.2	42156.1	2254.48	FALSE	0.11654	TRUE	3	23	81.5533									N	N
28	C4	22-02 RNA	ASL	UNKNOWN	SYBR	None	27.253	27.3422	0.0853058	44532.3	42156.1	2254.48	FALSE	0.11654	TRUE	3	22	81.4547									N	N
29	C5	22-02 RNA	ASL	UNKNOWN	SYBR	None	27.351	27.3422	0.0853058	41888.8	42156.1	2254.48	FALSE	0.11654	TRUE	3	23	81.5533									N	N
30	C6	22-11 RNA	ASL	UNKNOWN	SYBR	None	26.24	26.2636	0.0889411	83849.5	82698.9	4544.95	FALSE	0.11654	TRUE	3	22	81.6519									N	N
31	C7	22-11 RNA	ASL	UNKNOWN	SYBR	None	26.189	26.2636	0.0889411	86557.9	82698.9	4544.95	FALSE	0.11654	TRUE	3	21	81.6519									N	N
32	C8	22-11 RNA	ASL	UNKNOWN	SYBR	None	26.362	26.2636	0.0889411	77689.2	82698.9	4544.95	FALSE	0.11654	TRUE	3	22	81.6519									N	N
33	C9	22-07 DNA	ASL	UNKNOWN	SYBR	None	17.261	17.3499	0.104683	22866370	21663654	1.39918e+06	FALSE	0.11654	TRUE	3	13	81.6519									N	N
34	C10	22-07 DNA	ASL	UNKNOWN	SYBR	None	17.323	17.3499	0.104683	21996538	21663654	1.39918e+06	FALSE	0.11654	TRUE	3	13	81.6519									N	N
35	C11	22-07 DNA	ASL	UNKNOWN	SYBR	None	17.465	17.3499	0.104683	20128050	21663654	1.39918e+06	FALSE	0.11654	TRUE	3	13	81.6519									N	N
36	C12						Undetermined																				N	N
37	D1		ASL	STANDARD	SYBR	None	27.218	27.4402	0.313787	100000			FALSE	0.11654	TRUE	3	23	81.4547									N	N
38	D2		ASL	STANDARD	SYBR	None	27.662	27.4402	0.313787	100000			FALSE	0.11654	TRUE	3	23	81.5533									N	N
39	D3	22-04 RNA	ASL	UNKNOWN	SYBR	None	24.923	25.1116	0.172532	190899	170319	18646.6	FALSE	0.11654	TRUE	3	20	81.6519									N	N
40	D4	22-04 RNA	ASL	UNKNOWN	SYBR	None	25.151	25.1116	0.172532	165510	170319	18646.6	FALSE	0.11654	TRUE	3	20	81.6519									N	N
41	D5	22-04 RNA	ASL	UNKNOWN	SYBR	None	25.261	25.1116	0.172532	154548	170319	18646.6	FALSE	0.11654	TRUE	3	21	81.6519									N	N
42	D6	22-12 RNA	ASL	UNKNOWN	SYBR	None	23.063	22.9959	0.075489	609887	636504	30200.1	FALSE	0.11654	TRUE	3	18	81.6519									N	N
43	D7	22-12 RNA	ASL	UNKNOWN	SYBR	None	22.914	22.9959	0.075489	669324	636504	30200.1	FALSE	0.11654	TRUE	3	18	81.7505									N	N
44	D8	22-12 RNA	ASL	UNKNOWN	SYBR	None	23.01	22.9959	0.075489	630300	636504	30200.1	FALSE	0.11654	TRUE	3	18	81.7505									N	N
45	D9	22-08 DNA	ASL	UNKNOWN	SYBR	None	19.163	18.9954	0.170863	6970512	7.76896e+06	830470	FALSE	0.11654	TRUE	3	15	81.5533									N	N
46	D10	22-08 DNA	ASL	UNKNOWN	SYBR	None	19.002	18.9954	0.170863	7.70825e+06	7.76896e+06	830470	FALSE	0.11654	TRUE	3	14	81.6519									N	N
47	D11	22-08 DNA	ASL	UNKNOWN	SYBR	None	18.821	18.9954	0.170863	8628120	7.76896e+06	830470	FALSE	0.11654	TRUE	3	14	81.6519									N	N
48	D12						Undetermined																				N	N
49	E1		ASL	STANDARD	SYBR	None	31.179	30.9916	0.264484	10000			FALSE	0.11654	TRUE	3	26	81.4547	73.5666								N	Y
50	E2		ASL	STANDARD	SYBR	None	30.805	30.9916	0.264484	10000			FALSE	0.11654	TRUE	3	26	81.4547									N	N
51	E3	22-05 RNA	ASL	UNKNOWN	SYBR	None	25.53	25.598	0.144044	130597	125536	11002.3	FALSE	0.11654	TRUE	3	21	81.6519									N	N
52	E4	22-05 RNA	ASL	UNKNOWN	SYBR	None	25.5	25.598	0.144044	133097	125536	11002.3	FALSE	0.11654	TRUE	3	21	81.6519									N	N
53	E5	22-05 RNA	ASL	UNKNOWN	SYBR	None	25.763	25.598	0.144044	112914	125536	11002.3	FALSE	0.11654	TRUE	3	21	81.5533									N	N
54	E6	22-00 DNA	ASL	UNKNOWN	SYBR	None	17.252	17.1932	0.0518596	22989978	23864578	766408	FALSE	0.11654	TRUE	3	13	81.5533									N	N
55	E7	22-00 DNA	ASL	UNKNOWN	SYBR	None	17.156	17.1932	0.0518596	24418864	23864578	766408	FALSE	0.11654	TRUE	3	13	81.6519									N	N
56	E8	22-00 DNA	ASL	UNKNOWN	SYBR	None	17.171	17.1932	0.0518596	24184896	23864578	766408	FALSE	0.11654	TRUE	3	12	81.6519									N	N
57	E9	22-09 DNA	ASL	UNKNOWN	SYBR	None	17.143	17.2362	0.0842832	24617760	23245530	1.23536e+06	FALSE	0.11654	TRUE	3	13	81.6519									N	N
58	E10	22-09 DNA	ASL	UNKNOWN	SYBR	None	17.307	17.2362	0.0842832	22221986	23245530	1.23536e+06	FALSE	0.11654	TRUE	3	13	81.6519									N	N
59	E11	22-09 DNA	ASL	UNKNOWN	SYBR	None	17.259	17.2362	0.0842832	22896848	23245530	1.23536e+06	FALSE	0.11654	TRUE	3	13	81.7505									N	N
60	E12						Undetermined																				N	N
61	F1		ASL	STANDARD	SYBR	None	33.28	33.6831	0.569952	1000			FALSE	0.11654	TRUE	3	29	81.4547									Y	N
62	F2		ASL	STANDARD	SYBR	None	34.086	33.6831	0.569952	1000			FALSE	0.11654	TRUE	3	29	81.4547									Y	N
63	F3	22-06 RNA	ASL	UNKNOWN	SYBR	None	25.315	25.3504	0.0506906	149424	146187	4588.89	FALSE	0.11654	TRUE	3	21	81.5533									N	N
64	F4	22-06 RNA	ASL	UNKNOWN	SYBR	None	25.328	25.3504	0.0506906	148202	146187	4588.89	FALSE	0.11654	TRUE	3	21	81.5533									N	N
65	F5	22-06 RNA	ASL	UNKNOWN	SYBR	None	25.408	25.3504	0.0506906	140936	146187	4588.89	FALSE	0.11654	TRUE	3	21	81.6519									N	N
66	F6	22-01 DNA	ASL	UNKNOWN	SYBR	None	18.243	18.2295	0.0117672	12385838	12487821	91652.6	FALSE	0.11654	TRUE	3	14	81.5533									N	N
67	F7	22-01 DNA	ASL	UNKNOWN	SYBR	None	18.22	18.2295	0.0117672	12563304	12487821	91652.6	FALSE	0.11654	TRUE	3	13	81.5533									N	N
68	F8	22-01 DNA	ASL	UNKNOWN	SYBR	None	18.226	18.2295	0.0117672	12514320	12487821	91652.6	FALSE	0.11654	TRUE	3	13	81.5533									N	N
69	F9	22-10 DNA	ASL	UNKNOWN	SYBR	None	17.623	17.5725	0.0505622	18240698	18831150	594718	FALSE	0.11654	TRUE	3	14	81.6519									N	N
70	F10	22-10 DNA	ASL	UNKNOWN	SYBR	None	17.573	17.5725	0.0505622	18822706	18831150	594718	FALSE	0.11654	TRUE	3	13	81.6519									N	N
71	F11	22-10 DNA	ASL	UNKNOWN	SYBR	None	17.522	17.5725	0.0505622	19430044	18831150	594718	FALSE	0.11654	TRUE	3	13	81.6519									N	N
72	F12						Undetermined																				N	N
73	G1		ASL	STANDARD	SYBR	None	34.623	34.4605	0.229624	100			FALSE	0.11654	TRUE	3	30	81.4547									N	N
74	G2		ASL	STANDARD	SYBR	None	34.298	34.4605	0.229624	100			FALSE	0.11654	TRUE	3	30	81.4547									N	N
75	G3	22-07 RNA	ASL	UNKNOWN	SYBR	None	26.305	26.3058	0.0264136	80479.9	80470.2	1327.41	FALSE	0.11654	TRUE	3	22	81.5533									N	N
76	G4	22-07 RNA	ASL	UNKNOWN	SYBR	None	26.332	26.3058	0.0264136	79138	80470.2	1327.41	FALSE	0.11654	TRUE	3	22	81.5533									N	N
77	G5	22-07 RNA	ASL	UNKNOWN	SYBR	None	26.28	26.3058	0.0264136	81792.7	80470.2	1327.41	FALSE	0.11654	TRUE	3	22	81.6519									N	N
78	G6	22-02 DNA	ASL	UNKNOWN	SYBR	None	17.002	17.114	0.146296	26875446	25136296	2.24393e+06	FALSE	0.11654	TRUE	3	12	81.5533									N	N
79	G7	22-02 DNA	ASL	UNKNOWN	SYBR	None	17.28	17.114	0.146296	22603366	25136296	2.24393e+06	FALSE	0.11654	TRUE	3	13	81.5533									N	N
80	G8	22-02 DNA	ASL	UNKNOWN	SYBR	None	17.06	17.114	0.146296	25930072	25136296	2.24393e+06	FALSE	0.11654	TRUE	3	12	81.6519									N	N
81	G9	22-11 DNA	ASL	UNKNOWN	SYBR	None	17.348	17.3957	0.0566483	21655716	21030756	739132	FALSE	0.11654	TRUE	3	13	81.6519									N	N
82	G10	22-11 DNA	ASL	UNKNOWN	SYBR	None	17.381	17.3957	0.0566483	21221648	21030756	739132	FALSE	0.11654	TRUE	3	13	81.6519									N	N
83	G11	22-11 DNA	ASL	UNKNOWN	SYBR	None	17.458	17.3957	0.0566483	20214902	21030756	739132	FALSE	0.11654	TRUE	3	13	81.5533									N	N
84	G12						Undetermined																				N	N
85	H1		ASL	STANDARD	SYBR	None	Undetermined			10			FALSE	0.11654	TRUE	3	30										N	N
86	H2		ASL	STANDARD	SYBR	None	Undetermined			10			FALSE	0.11654	TRUE	3	29										N	N
87	H3	22-08 RNA	ASL	UNKNOWN	SYBR	None	25.843	25.8067	0.0320389	107405	109910	2187.66	FALSE	0.11654	TRUE	3	21	81.5533									N	N
88	H4	22-08 RNA	ASL	UNKNOWN	SYBR	None	25.784	25.8067	0.0320389	111445	109910	2187.66	FALSE	0.11654	TRUE	3	21	81.5533									N	N
89	H5	22-08 RNA	ASL	UNKNOWN	SYBR	None	25.792	25.8067	0.0320389	110880	109910	2187.66	FALSE	0.11654	TRUE	3	21	81.6519									N	N
90	H6	22-04 DNA	ASL	UNKNOWN	SYBR	None	18.405	18.4369	0.0290191	11190524	10972005	199456	FALSE	0.11654	TRUE	3	14	81.6519									N	N
91	H7	22-04 DNA	ASL	UNKNOWN	SYBR	None	18.462	18.4369	0.0290191	10799740	10972005	199456	FALSE	0.11654	TRUE	3	14	81.6519									N	N
92	H8	22-04 DNA	ASL	UNKNOWN	SYBR	None	18.443	18.4369	0.0290191	10925753	10972005	199456	FALSE	0.11654	TRUE	3	14	81.6519									N	N
93	H9	22-12 DNA	ASL	UNKNOWN	SYBR	None	17.453	17.4395	0.0191165	20283344	20456058	244254	FALSE	0.11654	TRUE	3	13	81.6519									N	N
94	H10	22-12 DNA	ASL	UNKNOWN	SYBR	None	17.426	17.4395	0.0191165	20628772	20456058	244254	FALSE	0.11654	TRUE	3	13	81.6519									N	N
95	H11	22-12 DNA	ASL	UNKNOWN	SYBR	None	Undetermined						FALSE	0.11654	TRUE	3	12										N	N
96	H12		ASL	NTC	SYBR	None	Undetermined						FALSE	0.11654	TRUE	3	39	77.6093	61.0441	86.3848							N	Y

[truncated: 14 more sheets: ASL RNA DNA 19, ASL RNA DNA 18, ADK RNA DNA 27, ADK RNA DNA 26, ADK RNA DNA 25, ADK RNA DNA 22, ADK RNA DNA 19, ADK RNA DNA 18, ACT RNA DNA 27, ACT RNA DNA 26, ACT RNA DNA 25, ACT RNA DNA 22, ACT RNA DNA 19, ACT RNA DNA 18]
