# Supplementary material for: Selection and Evaluation of Reference Genes for Expression Studies with Quantitative PCR in the Model Fungus Neurospora crassa under Different Environmental Conditions in Continuous Culture
Source: PLoS One. 2014 Dec 4;9(12):e112706. doi: 10.1371/journal.pone.0112706 (PMC4256298; doi:10.1371/journal.pone.0112706)
Supplement: Data S3 — Sample description, total RNA concentration, dilution factor, and volume added to reverse transcription reaction. (XLSX) [file pone.0112706.s015.xlsx]

## Sheet: 18
Condition	Time	Sample	RNA conc	Vol added to RT	Dil Factor
Dark	0	18-00	369	6.8	5
Dark	7.58	18-02	601.5	4	5
Light	11.58	18-03	518	5	5
Dark	24.08	18-05	350	7	5
Dark	29.77	18-07	198.5	12.5	5
Light	35.58	18-09	194	13	5
Dark	48.58	18-11	200	12.5	5
Light	59.33	18-14	185	13.5	5

## Sheet: 26
Condition	Time	Sample	RNA conc	Vol added to RT	Dil Factor
Dark	0	26-04	412	6	5
Dark	8	26-10	257	9.7	5
Light	11.5	26-11	274	9	5
Dark	24	26-16	294	8.5	5
Dark	30	26-18	291	8.6	5
Light	35.5	26-21	519	4.8	5
Dark	48	26-25	122	10.2	2.5
Light	59.6	26-30	140	18	5

## Sheet: 19
Temperature	Time	Sample	RNA conc	Vol added to RT	Dil Factor
25	0	19-00	225	11	5
25	7.75	19-02	176.5	14	5
37	11.75	19-03	74.5	17	2.5
37	15.75	19-04	226.3	11	5
25	24.25	19-05	203.7	12	5
25	31.75	19-07	152	16.5	5
37	35.75	19-08	195.5	13	5
37	39.25	19-09	131.3	19	5
25	48.75	19-10	291.4	8.6	5
25	55.75	19-12	175.3	14	5
37	59.5	19-13	128	19.5	5
37	63.75	19-14	78.3	16	2.5

## Sheet: 27
Temperature	Time	Sample	RNA conc	Vol added to RT	Dil Factor
25	0	27-03	360	7	5
25	8	27-06	330	7.6	5
37	11.5	27-07	247.5	10	5
37	16	27-08	85	14.7	2.5
25	24	27-12	267	9.4	5
25	31.5	27-15	413	6	5
37	35.5	27-16	284.8	8.8	5
37	39	27-17	367	6.8	5
25	48.5	27-18	284	8.8	5
25	55.5	27-19	698	3.6	5
37	59.5	27-20	448.3	5.6	5
37	64	27-21	394	6.3	5

## Sheet: 22
Condition	Time	Sample	RNA conc	Vol added to RT	Dil Factor
Dark	0	22-00	290	8.6	5
Dark	4	22-01	318	8	5
Dark	8.3	22-02	304	8.2	5
Dark	21.9	22-04	135	18.5	5
Dark	26.7	22-05	208	12	5
Dark	31.6	22-06	377	6.6	5
Dark	33	22-07	268	9.3	5
Dark	47.5	22-09	229	11	5
Dark	51.5	22-10	377.5	6.6	5
Dark	55.4	22-11	434	5.7	5

## Sheet: 25
Condition	Time	Sample	RNA conc	Vol added to RT	Dil Factor
Dark	0	25-04	132	19	5
Dark	4	25-09	163.6	15.3	5
Dark	8.3	25-10	191	13	5
Dark	21.9	25-14	107	11.7	2.5
Dark	26.7	25-17	235	10.6	5
Dark	31.6	25-19	201.5	12.5	5
Dark	33	25-20	391.5	6.4	5
Dark	47.5	25-24	184.5	13.5	5
Dark	51.5	25-27	436	5.7	5
Dark	55.4	25-29	278	9	5
