# Supplementary material for: Selection and Evaluation of Reference Genes for Expression Studies with Quantitative PCR in the Model Fungus Neurospora crassa under Different Environmental Conditions in Continuous Culture
Source: PLoS One. 2014 Dec 4;9(12):e112706. doi: 10.1371/journal.pone.0112706 (PMC4256298; doi:10.1371/journal.pone.0112706)
Supplement: Data S4 — Comprehensive output of BestKeeper analysis. (XLSX) [file pone.0112706.s016.xlsx]

## Sheet: Results_biol reps 22 and 25
Result - Genes: Repeated Pair-wise Correlation Analysis & Regression Analysis of BestKeeper vs. Housekeeping Genes
	print result pages
CP data of housekeeping Genes:											CP data of Target Genes:
	VMA3	L6	ACT	ASL	ADK	VMA1	VMA2	TBP	BTL	ACL
	HKG 1	HKG 2	HKG 3	HKG 4	HKG 5	HKG 6	HKG 7	HKG 8	HKG 9	HKG 10		TG 1	TG 2	TG 3	TG 4	TG 5	TG 6	TG 7	TG 8	TG 9	TG 10		BestKeeper
n	10	10	10	10	10	10	10	10	10	10	n	0	0	0	0	0	0	0	0	0	0		10	n
geo Mean [CP]	24.9024	23.1844	22.5045	23.6932	26.4639	27.0662	26.1542	25.2181	24.8407	27.1566	geo Mean [CP]												25.0709	geo Mean [CP]
ar Mean [CP]	24.932	23.2128	22.5317	23.7138	26.4783	27.0756	26.1704	25.2351	24.8522	27.1742	ar Mean [CP]												25.0876	ar Mean [CP]
min [CP]	22.9695	21.1435	20.4261	22.1581	25.1503	25.4383	24.2747	23.2045	23.3234	25.1142	min [CP]												23.3112	min [CP]
max [CP]	26.5459	25.0858	24.2915	25.2347	27.7768	28.2158	27.6323	26.5836	26.192	28.7869	max [CP]												26.3688	max [CP]
std dev [± CP]	1.07403	0.988793	0.931568	0.917301	0.777284	0.489165	0.729274	0.698555	0.583807	0.738572	std dev [± CP]												0.779211	std dev [± CP]
CV [% CP]	4.30783	4.25969	4.13447	3.86822	2.93555	1.80666	2.78663	2.76819	2.34912	2.71791	CV [% CP]												3.10596	CV [% CP]
min [x-fold]	-3.45778	-3.706	-3.83799	-2.65713	-2.26438	-2.82644	-3.30055	-3.78104	-2.50666	-3.80225	min [x-fold]												3.07546	min [x-fold]
max [x-fold]	2.87161	3.38868	3.17822	2.668	2.26356	2.08281	2.5576	2.46439	2.26685	2.9042	max [x-fold]												2.29012	max [x-fold]
std dev [± x-fold]	1.99246	1.88638	1.81835	1.80178	1.64691	1.36885	1.59694	1.56576	1.45458	1.6065	std dev [± x-fold]												1.64457	std dev [± x-fold]
Pearson correlation coefficient ( r )											Pearson correlation coefficient ( r )
vs.	HKG 1	HKG 2	HKG 3	HKG 4	HKG 5	HKG 6	HKG 7	HKG 8	HKG 9	HKG 10	vs.	TG 1	TG 2	TG 3	TG 4	TG 5	TG 6	TG 7	TG 8	TG 9	TG 10
HKG 2	0.952	-	-	-	-	-	-	-	-	-	TG 2		-	-	-	-	-	-	-	-	-
p-value	0.001	-	-	-	-	-	-	-	-	-	p-value		-	-	-	-	-	-	-	-	-
HKG 3	0.938	0.99	-	-	-	-	-	-	-	-	TG3			-	-	-	-	-	-	-	-
p-value	0.001	0.001	-	-	-	-	-	-	-	-	p-value			-	-	-	-	-	-	-	-
HKG 4	0.909	0.955	0.942	-	-	-	-	-	-	-	TG 4				-	-	-	-	-	-	-
p-value	0.001	0.001	0.001	-	-	-	-	-	-	-	p-value				-	-	-	-	-	-	-
HKG 5	0.818	0.677	0.657	0.743	-	-	-	-	-	-	TG 5					-	-	-	-	-	-
p-value	0.00384116	0.0316178	0.0387105	0.0138052	-	-	-	-	-	-	p-value					-	-	-	-	-	-
HKG 6	0.857	0.923	0.913	0.81	0.495	-	-	-	-	-	TG 6						-	-	-	-	-
p-value	0.00154146	0.001	0.001	0.00448105	0.146064	-	-	-	-	-	p-value						-	-	-	-	-
HKG 7	0.925	0.983	0.984	0.916	0.631	0.962	-	-	-	-	TG 7							-	-	-	-
p-value	0.001	0.001	0.001	0.001	0.0504708	0.001	-	-	-	-	p-value							-	-	-	-
HKG 8	0.915	0.975	0.972	0.892	0.612	0.976	0.992	-	-	-	TG 8								-	-	-
p-value	0.001	0.001	0.001	0.001	0.059921	0.001	0.001	-	-	-	p-value								-	-	-
HKG 9	0.792	0.883	0.853	0.8	0.558	0.903	0.904	0.928	-	-	TG 9									-	-
p-value	0.00630948	0.001	0.00168805	0.00546564	0.0939679	0.001	0.001	0.001	-	-	p-value									-	-
HKG 10	0.877	0.94	0.945	0.851	0.517	0.949	0.958	0.963	0.838	-	TG10										-
p-value	0.001	0.001	0.001	0.00180201	0.125636	0.001	0.001	0.001	0.00247839	-	p-value										-
BestKeeper vs.	HKG 1	HKG 2	HKG 3	HKG 4	HKG 5	HKG 6	HKG 7	HKG 8	HKG 9	HKG 10	BestKeeper vs.	TG 1	TG 2	TG 3	TG 4	TG 5	TG 6	TG 7	TG 8	TG 9	TG 10
coeff. of corr. [r]	0.964	0.993	0.985	0.947	0.722	0.933	0.988	0.983	0.895	0.943	coeff. of corr. [r]
p-value	0.001	0.001	0.001	0.001	0.0184257	0.001	0.001	0.001	0.001	0.001	p-value
Regression Analysis: HKG vs. BestKeeper											Regression Analysis: TG vs. BestKeeper
	VMA3	L6	ACT	ASL	ADK	VMA1	VMA2	TBP	BTL	ACL
	HKG 1	HKG 2	HKG 3	HKG 4	HKG 5	HKG 6	HKG 7	HKG 8	HKG 9	HKG 10		TG 1	TG 2	TG 3	TG 4	TG 5	TG 6	TG 7	TG 8	TG 9	TG 10
	vs.	vs.	vs.	vs.	vs.	vs.	vs.	vs.	vs.	vs.		vs.	vs.	vs.	vs.	vs.	vs.	vs.	vs.	vs.	vs.
	BK	BK	BK	BK	BK	BK	BK	BK	BK	BK		BK	BK	BK	BK	BK	BK	BK	BK	BK	BK
coeff. of corr. [r]	0.964	0.993	0.985	0.947	0.722	0.933	0.988	0.983	0.895	0.943	coeff. of corr. [r]
coeff. of det. [r^2]	0.929	0.986	0.97	0.897	0.521	0.87	0.976	0.966	0.801	0.889	coeff. of det. [r^2]
intercept [CP]	-7.2383	-8.1044	-7.3227	-2.0539	9.0619	8.8044	1.1723	0.4004	6.2618	1.9104	intercept [CP]
slope [CP]	1.2823	1.2483	1.19	1.0271	0.6942	0.7283	0.9964	0.9899	0.741	1.007	slope [CP]
SE [CP]	±0.361	±0.151	±0.213	±0.354	±0.677	±0.287	±0.159	±0.189	±0.376	±0.362	SE [CP]
p-value	0.001	0.001	0.001	0.001	0.0184257	0.001	0.001	0.001	0.001	0.001	p-value
Power of HKG [x-fold]	2.27743	2.22827	2.15988	1.92292	1.54025	1.59176	1.88332	1.92291	1.56639	1.93194	Power of TG [x-fold]

## Sheet: Results_biol reps 19 and 27
Result - Genes: Repeated Pair-wise Correlation Analysis & Regression Analysis of BestKeeper vs. Housekeeping Genes
	print result pages
CP data of housekeeping Genes:											CP data of Target Genes:
	VMA3	L6	ACT	ASL	ADK	VMA1	VMA2	TBP	BTL	ACL
	HKG 1	HKG 2	HKG 3	HKG 4	HKG 5	HKG 6	HKG 7	HKG 8	HKG 9	HKG 10		TG 1	TG 2	TG 3	TG 4	TG 5	TG 6	TG 7	TG 8	TG 9	TG 10		BestKeeper
n	12	12	12	12	12	12	12	12	12	12	n	0	0	0	0	0	0	0	0	0	0		12	n
geo Mean [CP]	23.744	20.7003	19.9127	22.5086	24.9316	25.5475	25.5198	24.189	24.6044	25.5475	geo Mean [CP]												23.6372	geo Mean [CP]
ar Mean [CP]	23.7622	20.7242	19.9297	22.519	24.9474	25.5587	25.5351	24.2041	24.6162	25.5677	ar Mean [CP]												23.6506	ar Mean [CP]
min [CP]	22.026	19.0364	18.5978	21.3733	23.4923	24.2657	23.8347	22.935	23.3124	23.8486	min [CP]												22.1847	min [CP]
max [CP]	25.3651	22.6442	21.3793	23.8698	26.659	26.6857	27.1027	25.6766	26.0131	27.358	max [CP]												25.0308	max [CP]
std dev [± CP]	0.740642	0.795943	0.675102	0.501141	0.673034	0.622257	0.717764	0.692936	0.616481	0.864565	std dev [± CP]												0.627044	std dev [± CP]
CV [% CP]	3.11689	3.84064	3.38741	2.22542	2.69782	2.43462	2.81089	2.86289	2.50437	3.38147	CV [% CP]												2.65128	CV [% CP]
min [x-fold]	-3.01224	-2.90943	-2.3416	-2.06002	-2.44862	-2.26619	-2.91702	-2.28935	-2.18684	-3.03747	min [x-fold]												2.52779	min [x-fold]
max [x-fold]	2.83079	3.48228	2.58336	2.37859	2.92952	2.06777	2.7336	2.67131	2.34711	3.26724	max [x-fold]												2.43447	max [x-fold]
std dev [± x-fold]	1.60863	1.66676	1.54236	1.37942	1.54032	1.49093	1.58518	1.56012	1.48541	1.74181	std dev [± x-fold]												1.49231	std dev [± x-fold]
Pearson correlation coefficient ( r )											Pearson correlation coefficient ( r )
vs.	HKG 1	HKG 2	HKG 3	HKG 4	HKG 5	HKG 6	HKG 7	HKG 8	HKG 9	HKG 10	vs.	TG 1	TG 2	TG 3	TG 4	TG 5	TG 6	TG 7	TG 8	TG 9	TG 10
HKG 2	0.939	-	-	-	-	-	-	-	-	-	TG 2		-	-	-	-	-	-	-	-	-
p-value	0.001	-	-	-	-	-	-	-	-	-	p-value		-	-	-	-	-	-	-	-	-
HKG 3	0.98	0.945	-	-	-	-	-	-	-	-	TG3			-	-	-	-	-	-	-	-
p-value	0.001	0.001	-	-	-	-	-	-	-	-	p-value			-	-	-	-	-	-	-	-
HKG 4	0.955	0.969	0.967	-	-	-	-	-	-	-	TG 4				-	-	-	-	-	-	-
p-value	0.001	0.001	0.001	-	-	-	-	-	-	-	p-value				-	-	-	-	-	-	-
HKG 5	0.778	0.856	0.757	0.849	-	-	-	-	-	-	TG 5					-	-	-	-	-	-
p-value	0.00291328	0.000378799	0.00438908	0.001	-	-	-	-	-	-	p-value					-	-	-	-	-	-
HKG 6	0.967	0.882	0.963	0.883	0.688	-	-	-	-	-	TG 6						-	-	-	-	-
p-value	0.001	0.001	0.001	0.001	0.0133437	-	-	-	-	-	p-value						-	-	-	-	-
HKG 7	0.84	0.67	0.743	0.679	0.544	0.824	-	-	-	-	TG 7							-	-	-	-
p-value	0.001	0.0172501	0.00563166	0.0153005	0.0675083	0.001	-	-	-	-	p-value							-	-	-	-
HKG 8	0.911	0.779	0.877	0.81	0.515	0.907	0.81	-	-	-	TG 8								-	-	-
p-value	0.001	0.00282023	0.001	0.0013991	0.0866225	0.001	0.0013991	-	-	-	p-value								-	-	-
HKG 9	0.871	0.696	0.861	0.747	0.461	0.917	0.836	0.868	-	-	TG 9									-	-
p-value	0.001	0.0120445	0.001	0.00526824	0.132041	0.001	0.001	0.001	-	-	p-value									-	-
HKG 10	0.934	0.882	0.895	0.866	0.759	0.911	0.811	0.89	0.774	-	TG10										-
p-value	0.001	0.001	0.001	0.001	0.00417685	0.001	0.00135606	0.001	0.00310916	-	p-value										-
BestKeeper vs.	HKG 1	HKG 2	HKG 3	HKG 4	HKG 5	HKG 6	HKG 7	HKG 8	HKG 9	HKG 10	BestKeeper vs.	TG 1	TG 2	TG 3	TG 4	TG 5	TG 6	TG 7	TG 8	TG 9	TG 10
coeff. of corr. [r]	0.998	0.944	0.978	0.953	0.792	0.97	0.837	0.906	0.865	0.95	coeff. of corr. [r]
p-value	0.001	0.001	0.001	0.001	0.00214458	0.001	0.001	0.001	0.001	0.001	p-value
Regression Analysis: HKG vs. BestKeeper											Regression Analysis: TG vs. BestKeeper
	VMA3	L6	ACT	ASL	ADK	VMA1	VMA2	TBP	BTL	ACL
	HKG 1	HKG 2	HKG 3	HKG 4	HKG 5	HKG 6	HKG 7	HKG 8	HKG 9	HKG 10		TG 1	TG 2	TG 3	TG 4	TG 5	TG 6	TG 7	TG 8	TG 9	TG 10
	vs.	vs.	vs.	vs.	vs.	vs.	vs.	vs.	vs.	vs.		vs.	vs.	vs.	vs.	vs.	vs.	vs.	vs.	vs.	vs.
	BK	BK	BK	BK	BK	BK	BK	BK	BK	BK		BK	BK	BK	BK	BK	BK	BK	BK	BK	BK
coeff. of corr. [r]	0.998	0.944	0.978	0.953	0.792	0.97	0.837	0.906	0.865	0.95	coeff. of corr. [r]
coeff. of det. [r^2]	0.996	0.891	0.956	0.908	0.627	0.941	0.701	0.821	0.748	0.903	coeff. of det. [r^2]
intercept [CP]	-3.8482	-7.4207	-4.1112	3.0897	3.9662	3.8143	3.5916	1.1703	4.9289	-3.123	intercept [CP]
slope [CP]	1.1674	1.19	1.0165	0.8215	0.8871	0.9194	0.9278	0.9739	0.8324	1.2131	slope [CP]
SE [CP]	±0.064	±0.363	±0.19	±0.228	±0.596	±0.201	±0.528	±0.396	±0.421	±0.346	SE [CP]
p-value	0.001	0.001	0.001	0.001	0.00214458	0.001	0.001	0.001	0.001	0.001	p-value
Power of HKG [x-fold]	2.11552	2.14643	1.9305	1.68701	1.73667	1.79824	1.803	1.90269	1.65555	2.21068	Power of TG [x-fold]

## Sheet: Results_biol reps 18 and 26
Result - Genes: Repeated Pair-wise Correlation Analysis & Regression Analysis of BestKeeper vs. Housekeeping Genes
	print result pages
CP data of housekeeping Genes:											CP data of Target Genes:
	VMA3	L6	ACT	ASL	ADK	VMA1	VMA2	TBP	BTL	ACL
	HKG 1	HKG 2	HKG 3	HKG 4	HKG 5	HKG 6	HKG 7	HKG 8	HKG 9	HKG 10		TG 1	TG 2	TG 3	TG 4	TG 5	TG 6	TG 7	TG 8	TG 9	TG 10		BestKeeper
n	8	8	8	8	8	8	8	8	8	8	n	0	0	0	0	0	0	0	0	0	0		8	n
geo Mean [CP]	23.3315	21.9997	21.1454	22.7158	24.7707	26.2427	24.8228	25.2138	24.5951	25.8513	geo Mean [CP]												24.0141	geo Mean [CP]
ar Mean [CP]	23.3794	22.0574	21.1888	22.7499	24.8126	26.2767	24.8615	25.2515	24.6332	25.9031	ar Mean [CP]												24.0547	ar Mean [CP]
min [CP]	21.6212	20.505	19.6	21.442	22.8413	24.8501	23.2115	23.8795	22.1613	23.7325	min [CP]												22.5402	min [CP]
max [CP]	25.748	25.1407	23.4676	24.9109	26.8889	28.5876	27.0462	27.8568	26.7644	28.1665	max [CP]												26.3771	max [CP]
std dev [± CP]	1.37501	1.41104	1.23616	1.13004	1.33509	1.21089	1.24059	1.2635	1.1041	1.41148	std dev [± CP]												1.26286	std dev [± CP]
CV [% CP]	5.88129	6.3971	5.83402	4.96724	5.38067	4.60821	4.99002	5.00365	4.48216	5.44909	CV [% CP]												5.24993	CV [% CP]
min [x-fold]	-2.99752	-2.61007	-2.71845	-2.24989	-3.32181	-2.43218	-2.78337	-2.41404	-4.36662	-3.99731	min [x-fold]												2.56261	min [x-fold]
max [x-fold]	4.71622	7.5084	4.4936	4.0447	3.73584	4.46656	4.1065	5.73038	3.7204	4.54486	max [x-fold]												4.52047	max [x-fold]
std dev [± x-fold]	2.41707	2.47361	2.21098	2.0654	2.35592	2.1754	2.21728	2.25011	2.03129	2.47432	std dev [± x-fold]												2.2395	std dev [± x-fold]
Pearson correlation coefficient ( r )											Pearson correlation coefficient ( r )
vs.	HKG 1	HKG 2	HKG 3	HKG 4	HKG 5	HKG 6	HKG 7	HKG 8	HKG 9	HKG 10	vs.	TG 1	TG 2	TG 3	TG 4	TG 5	TG 6	TG 7	TG 8	TG 9	TG 10
HKG 2	0.977	-	-	-	-	-	-	-	-	-	TG 2		-	-	-	-	-	-	-	-	-
p-value	0.001	-	-	-	-	-	-	-	-	-	p-value		-	-	-	-	-	-	-	-	-
HKG 3	0.991	0.983	-	-	-	-	-	-	-	-	TG3			-	-	-	-	-	-	-	-
p-value	0.001	0.001	-	-	-	-	-	-	-	-	p-value			-	-	-	-	-	-	-	-
HKG 4	0.983	0.992	0.988	-	-	-	-	-	-	-	TG 4				-	-	-	-	-	-	-
p-value	0.001	0.001	0.001	-	-	-	-	-	-	-	p-value				-	-	-	-	-	-	-
HKG 5	0.963	0.93	0.964	0.96	-	-	-	-	-	-	TG 5					-	-	-	-	-	-
p-value	0.001	0.000811521	0.001	0.001	-	-	-	-	-	-	p-value					-	-	-	-	-	-
HKG 6	0.986	0.987	0.993	0.996	0.959	-	-	-	-	-	TG 6						-	-	-	-	-
p-value	0.001	0.001	0.001	0.001	0.001	-	-	-	-	-	p-value						-	-	-	-	-
HKG 7	0.983	0.971	0.984	0.991	0.969	0.993	-	-	-	-	TG 7							-	-	-	-
p-value	0.001	0.001	0.001	0.001	0.001	0.001	-	-	-	-	p-value							-	-	-	-
HKG 8	0.978	0.989	0.975	0.986	0.927	0.988	0.975	-	-	-	TG 8								-	-	-
p-value	0.001	0.001	0.001	0.001	0.001	0.001	0.001	-	-	-	p-value								-	-	-
HKG 9	0.873	0.895	0.886	0.931	0.883	0.927	0.945	0.912	-	-	TG 9									-	-
p-value	0.0046682	0.00268369	0.00339593	0.001	0.00365346	0.001	0.001	0.00158739	-	-	p-value									-	-
HKG 10	0.906	0.913	0.907	0.942	0.947	0.935	0.939	0.932	0.935	-	TG10										-
p-value	0.0019198	0.00152906	0.00186522	0.001	0.001	0.001	0.001	0.001	0.001	-	p-value										-
BestKeeper vs.	HKG 1	HKG 2	HKG 3	HKG 4	HKG 5	HKG 6	HKG 7	HKG 8	HKG 9	HKG 10	BestKeeper vs.	TG 1	TG 2	TG 3	TG 4	TG 5	TG 6	TG 7	TG 8	TG 9	TG 10
coeff. of corr. [r]	0.985	0.985	0.988	0.997	0.97	0.997	0.995	0.987	0.936	0.954	coeff. of corr. [r]
p-value	0.001	0.001	0.001	0.001	0.001	0.001	0.001	0.001	0.001	0.001	p-value
Regression Analysis: HKG vs. BestKeeper											Regression Analysis: TG vs. BestKeeper
	VMA3	L6	ACT	ASL	ADK	VMA1	VMA2	TBP	BTL	ACL
	HKG 1	HKG 2	HKG 3	HKG 4	HKG 5	HKG 6	HKG 7	HKG 8	HKG 9	HKG 10		TG 1	TG 2	TG 3	TG 4	TG 5	TG 6	TG 7	TG 8	TG 9	TG 10
	vs.	vs.	vs.	vs.	vs.	vs.	vs.	vs.	vs.	vs.		vs.	vs.	vs.	vs.	vs.	vs.	vs.	vs.	vs.	vs.
	BK	BK	BK	BK	BK	BK	BK	BK	BK	BK		BK	BK	BK	BK	BK	BK	BK	BK	BK	BK
coeff. of corr. [r]	0.985	0.985	0.988	0.997	0.97	0.997	0.995	0.987	0.936	0.954	coeff. of corr. [r]
coeff. of det. [r^2]	0.97	0.97	0.976	0.994	0.941	0.994	0.99	0.974	0.876	0.91	coeff. of det. [r^2]
intercept [CP]	-1.9918	-5.2069	-1.8533	1.3242	0.835	3.3382	1.1428	1.6853	2.7862	-0.8413	intercept [CP]
slope [CP]	1.0547	1.1334	0.9579	0.8907	0.9968	0.9536	0.986	0.9797	0.9082	1.1118	slope [CP]
SE [CP]	±0.301	±0.324	±0.244	±0.112	±0.405	±0.12	±0.161	±0.26	±0.555	±0.568	SE [CP]
p-value	0.001	0.001	0.001	0.001	0.001	0.001	0.001	0.001	0.001	0.001	p-value
Power of HKG [x-fold]	1.96789	2.06985	1.85867	1.76299	1.85935	1.83792	1.87092	1.91	1.73332	2.06898	Power of TG [x-fold]
