# Supplementary material for: Selection and Evaluation of Reference Genes for Expression Studies with Quantitative PCR in the Model Fungus Neurospora crassa under Different Environmental Conditions in Continuous Culture
Source: PLoS One. 2014 Dec 4;9(12):e112706. doi: 10.1371/journal.pone.0112706 (PMC4256298; doi:10.1371/journal.pone.0112706)
Supplement: Data S5 — Comprehensive output of NormFinder analysis. (XLSX) [file pone.0112706.s017.xlsx]

## Sheet: Results_18 and 26
	Gene name	Stability value			Best gene	VMA1
	ACT	0.153563			Stability value	0.0666165
	VMA3	0.252192
	L6	0.273592			Best combination of two genes	ASL and VMA1
	ASL	0.0697479			Stability value for best combination of two genes	0.0629232
	ADK	0.17533
	VMA1	0.0666165
	VMA2	0.114247
	TBP	0.169408
	BTL	0.193548
	ACL	0.277994
	Intragroup variation
	Group identifier	2	1
	ACT	0.039223	0.0329823
	VMA3	0.0264334	0.00138603
	L6	0.0275152	0.341749
	ASL	0.0162411	0.000704097
	ADK	0.0323979	0.140353
	VMA1	0.00168814	0.000763417
	VMA2	0.00231853	0.000704097
	TBP	0.00848061	0.156977
	BTL	0.10487	0.0620906
	ACL	0.144828	0.134312
	Intergroup variation
	Group identifier	2	1
	ACT	-0.059595	0.059595
	VMA3	-0.230339	0.230339
	L6	0.127458	-0.127458
	ASL	-0.0237654	0.0237654
	ADK	-0.0126981	0.0126981
	VMA1	-0.0435788	0.0435788
	VMA2	-0.0910362	0.0910362
	TBP	0.0320572	-0.0320572
	BTL	0.0707835	-0.0707835
	ACL	0.265281	-0.265281

## Sheet: Results_22 and 25
	Gene name	Stability value	Standard error		Best gene	VMA2
	ACT	0.247903	0.0649402
	VMA3	0.288366	0.0733881
	L6	0.244309	0.0642058
	ASL	0.232423	0.0618
	ADK	0.533137	0.12771
	FRH	0.289192	0.0735635
	VMA1	0.181486	0.0520353
	VMA2	0.10195	0.0410279
	TBP	0.112122	0.0418381
	BTL	0.165263	0.0491998
	ACL	0.19502	0.0545216

## Sheet: Results_19 and 27
	Gene name	Stability value			Best gene	VMA1
	ACT	0.0872015			Stability value	0.0733007
	ASL	0.133293
	ADK	0.26226			Best combination of two genes	ACT and VMA1
	VMA1	0.0733007			Stability value for best combination of two genes	0.0505176
	VMA2	0.174918
	TBP	0.132849
	BTL	0.174566
	ACL	0.190002
	VMA3	0.0895664
	L6	0.16471
	Intragroup variation
	Group identifier	25	37
	ACT	0.0148672	0.018039
	ASL	0.0220556	0.00610631
	ADK	0.0115553	0.266492
	VMA1	0.000119614	0.0257722
	VMA2	0.115208	0.0169291
	TBP	0.00644619	0.0930958
	BTL	0.0738529	0.0406079
	ACL	0.066452	0.271474
	VMA3	0.0109824	0.00348054
	L6	0.153107	0.050134
	Intergroup variation
	Group identifier	1	2
	ACT	-0.0220216	0.0220216
	ASL	-0.0869916	0.0869916
	ADK	-0.230075	0.230075
	VMA1	0.0322667	-0.0322667
	VMA2	0.105178	-0.105178
	TBP	0.0566245	-0.0566245
	BTL	0.106476	-0.106476
	ACL	0.0317531	-0.0317531
	VMA3	0.0487885	-0.0487885
	L6	-0.0419991	0.0419991
